# Supplementary material for: LINC01287 regulates tumorigenesis and invasion via miR‐298/MYB in hepatocellular carcinoma
Source: J Cell Mol Med. 2018 Aug 22;22(11):5477–85. doi: 10.1111/jcmm.13818 (PMC6201358; doi:10.1111/jcmm.13818)
Supplement: Supplementary file 4 [file JCMM-22-5477-s004.csv]

gene	log2FoldChange	padj	Gene_full_name	Gene_old_names	Gene_other_names
LINC01419	9.401971011	1.20E-50	long intergenic non-protein coding RNA 1419	NA	TCONS_00014497
LINC01287	7.743026413	3.05E-35	long intergenic non-protein coding RNA 1287	NA	TCONS_l2_00027522
RP11-495P10.7	7.6238977	8.06E-47	NA	NA	NA
RP11-774D14.1	7.566697434	1.86E-36	NA	NA	NA
RP11-81H3.2	7.288183615	1.83E-33	NA	NA	NA
LINC00221	7.002198988	2.22E-28	long intergenic non-protein coding RNA 221	C14orf98;NCRNA00221	NA
HOTTIP	6.978886604	1.84E-51	HOXA distal transcript antisense RNA	NCRNA00213	HOXA-AS6;RP1-170O19.3;HOXA13-AS1
RP11-328J2.1	6.833006543	5.39E-33	NA	NA	NA
RP11-495P10.5	6.813832443	1.22E-35	NA	NA	NA
AC098973.2	6.709273169	1.50E-28	NA	NA	NA
AFAP1-AS1	6.693154289	2.82E-45	AFAP1 antisense RNA 1	AFAP1AS;AFAP1-AS	MGC10981
MGC39584	6.542182437	5.28E-21	NA	NA	NA
RP11-89K21.1	6.284455879	2.48E-25	NA	NA	NA
RP11-138J23.1	6.22584088	8.97E-36	NA	NA	NA
NPSR1-AS1	6.208662582	5.23E-35	NPSR1 antisense RNA 1	NA	AAA1;IMAGE:4827585
LINC00355	6.140673416	3.05E-29	long intergenic non-protein coding RNA 355	NA	NA
LVCAT1	6.094327998	2.12E-40	NA	NA	NA
HAGLR	6.077145428	1.60E-66	HOXD antisense growth-associated long non-coding RNA	HOXD-AS1	Mdgt
RP11-587P21.2	5.945143855	1.68E-18	NA	NA	NA
RP11-556E13.1	5.863563708	6.83E-49	NA	NA	NA
AC079466.1	5.81992561	5.73E-30	NA	NA	NA
LINC01194	5.817051092	1.12E-19	long intergenic non-protein coding RNA 1194	CT49	TAG
LINC01608	5.770125599	4.76E-18	long intergenic non-protein coding RNA 1608	NA	TCONS_00015136
RP11-109M17.2	5.74282318	3.49E-20	NA	NA	NA
RP11-284G10.1	5.650347677	3.11E-19	NA	NA	NA
SSTR5-AS1	5.626053235	6.59E-23	SSTR5 antisense RNA 1	NA	NA
ST8SIA6-AS1	5.520281462	9.32E-45	ST8SIA6 antisense RNA 1	NA	NA
FEZF1-AS1	5.434125871	3.71E-33	FEZF1 antisense RNA 1	NA	NA
RP1-170O19.14	5.425857319	2.70E-29	NA	NA	NA
LINC01234	5.425333299	3.26E-26	long intergenic non-protein coding RNA 1234	NA	onco-lncRNA-32
RP11-317N12.1	5.423926813	1.21E-14	NA	NA	NA
LINC00942	5.413810122	1.68E-23	long intergenic non-protein coding RNA 942	NA	NA
RP11-909N17.2	5.356220586	7.21E-23	NA	NA	NA
LINC01019	5.297120719	2.63E-12	long intergenic non-protein coding RNA 1019	NA	NA
SFTA1P	5.280171045	9.19E-49	surfactant associated 1, pseudogene	SFTPF	NA
RP11-314N14.1	5.264599072	1.12E-16	NA	NA	NA
MAFA-AS1	5.263689463	1.03E-22	MAFA antisense RNA 1	NA	RP11-909N17.3;TCONS_00014882
MNX1-AS1	5.257363501	1.19E-12	MNX1 antisense RNA 1 (head to head)	NA	NA
MIR548XHG	5.18092709	4.96E-13	MIR548X host gene	NA	NA
PART1	5.172758709	1.52E-16	prostate androgen-regulated transcript 1 (non-protein coding)	NA	DKFZP586D0823;NCRNA00206
RP11-962G15.1	5.155547359	1.13E-15	NA	NA	NA
RP11-742B18.1	5.076470251	3.54E-23	NA	NA	NA
RP11-758M4.4	5.073329511	1.76E-14	NA	NA	NA
NOVA1-AS1	5.065638191	1.30E-18	NOVA1 antisense RNA 1 (head to head)	C14orf22	NA
DLX6-AS1	5.059549284	2.12E-17	DLX6 antisense RNA 1	NCRNA00212	FLJ34048;Evf-2
CTD-2297D10.2	5.034603294	3.51E-18	NA	NA	NA
RP11-1041F24.1	5.030837112	9.12E-12	NA	NA	NA
RP11-114H21.2	5.0059342	1.53E-15	NA	NA	NA
LINC01532	5.000568698	4.84E-25	long intergenic non-protein coding RNA 1532	NA	NA
LINC01611	4.997532372	3.51E-16	long intergenic non-protein coding RNA 1611	NA	RP1-90L14.1;TCONS_l2_00025430
RP11-103J17.2	4.955433143	8.23E-14	NA	NA	NA
RP5-1011O1.2	4.941136654	1.80E-28	NA	NA	NA
RP11-167H9.4	4.890039191	3.53E-23	NA	NA	NA
CASC20	4.889234322	4.61E-14	cancer susceptibility candidate 20 (non-protein coding)	NA	NA
RP11-25H12.1	4.882848614	1.67E-28	NA	NA	NA
LINC00648	4.875515847	6.68E-14	long intergenic non-protein coding RNA 648	NA	NA
RP11-776H12.1	4.836945643	6.92E-18	NA	NA	NA
RP11-180C1.1	4.835577992	3.49E-11	NA	NA	NA
RP11-608O21.1	4.827734482	3.62E-21	NA	NA	NA
AC005150.1	4.827087184	4.45E-10	NA	NA	NA
LINC00668	4.778199975	3.55E-15	long intergenic non-protein coding RNA 668	NA	NA
AC016710.1	4.760409288	1.10E-10	NA	NA	NA
HOXA11-AS	4.750049196	1.61E-23	HOXA11 antisense RNA	HOXA11AS	HOXA11-AS1;HOXA11S;HOXA-AS5;NCRNA00076
RP11-440G9.1	4.701584008	5.33E-18	NA	NA	NA
RP11-63K6.7	4.672064791	4.25E-11	NA	NA	NA
AC069277.2	4.656628282	2.94E-15	NA	NA	NA
RP11-800A18.4	4.650146597	8.68E-17	NA	NA	NA
CTD-2591A6.2	4.605443551	1.29E-15	NA	NA	NA
KCNMB2-AS1	4.600180617	3.96E-33	KCNMB2 antisense RNA 1	NA	RP11-385J1.2
HAGLROS	4.575559591	7.35E-37	HAGLR opposite strand (non-protein coding)	NA	NA
MIR663AHG	4.543179872	5.00E-11	MIR663A host gene	NA	RP3-410C9.1
RP11-169F17.1	4.540724726	1.04E-15	NA	NA	NA
CTD-2374C24.1	4.540245559	4.04E-18	NA	NA	NA
RP11-78L16.1	4.51972627	5.63E-14	NA	NA	NA
AC018890.6	4.511739217	2.49E-22	NA	NA	NA
RP11-649A16.1	4.505932186	6.90E-13	NA	NA	NA
RP11-191L9.4	4.493314091	9.37E-16	NA	NA	NA
FAM230C	4.476610558	6.09E-09	family with sequence similarity 230 member C	NCRNA00281;LINC00281	DKFZP434B061
RP11-485F13.1	4.451390905	4.30E-12	NA	NA	NA
RP11-19E11.1	4.449473289	4.93E-12	NA	NA	NA
RP11-332J15.2	4.43543885	2.23E-11	NA	NA	NA
RP11-1103G16.1	4.424695434	4.97E-11	NA	NA	NA
BBOX1-AS1	4.412500626	5.89E-17	BBOX1 antisense RNA 1	NA	NA
CTC-261N6.1	4.409875219	9.97E-19	NA	NA	NA
LINC01224	4.399821374	9.35E-24	long intergenic non-protein coding RNA 1224	NA	NA
RP11-84N19.1	4.399174482	2.00E-15	NA	NA	NA
AC011294.3	4.394770644	1.16E-34	NA	NA	NA
LINC01446	4.394606825	5.35E-16	long intergenic non-protein coding RNA 1446	NA	FLJ45974
RP11-242J7.1	4.388652904	2.62E-26	NA	NA	NA
RP1-276N6.2	4.347512259	4.41E-21	NA	NA	NA
CTB-92J24.3	4.325831774	7.22E-19	NA	NA	NA
LINC01630	4.310738055	3.98E-12	NA	NA	NA
CTC-480C2.1	4.303567656	5.97E-12	NA	NA	NA
RP11-383J24.1	4.291038155	4.95E-16	NA	NA	NA
RP11-314B1.2	4.290631682	4.80E-10	NA	NA	NA
RP11-268G12.1	4.289375572	3.39E-18	NA	NA	NA
MIR2052HG	4.288127426	5.68E-18	MIR2052 host gene	NA	NA
LINC00491	4.258766999	2.90E-10	long intergenic non-protein coding RNA 491	NA	BC008363
XX-C2158C6.3	4.212439904	2.27E-17	NA	NA	NA
RP11-348J24.2	4.176632758	5.74E-23	NA	NA	NA
RP11-547D24.1	4.175167664	2.12E-36	NA	NA	NA
RP11-95M15.1	4.148383573	1.03E-23	NA	NA	NA
RP13-143G15.4	4.137796256	1.26E-26	NA	NA	NA
LINC01121	4.134155714	1.18E-20	long intergenic non-protein coding RNA 1121	NA	UNQ6975
RP11-109J4.1	4.132887517	1.37E-14	NA	NA	NA
RP11-796E10.1	4.127337911	8.95E-16	NA	NA	NA
CTD-2207A17.1	4.120263617	7.66E-09	NA	NA	NA
RP11-308B16.2	4.114470875	6.08E-11	NA	NA	NA
RP11-565A3.2	4.108333949	9.15E-10	NA	NA	NA
RP11-6N13.1	4.104095236	1.83E-16	NA	NA	NA
RP11-400D2.2	4.061476536	6.55E-12	NA	NA	NA
RP11-431J24.2	4.061024584	8.74E-22	NA	NA	NA
CTD-2384A14.1	4.051041248	1.21E-10	NA	NA	NA
RP11-85I21.1	4.02624464	2.85E-16	NA	NA	NA
RP1-40E16.9	4.007254716	1.32E-09	NA	NA	NA
CTD-2147F2.1	4.005766983	6.33E-10	NA	NA	NA
RP11-202K23.1	3.996533227	4.93E-07	NA	NA	NA
HOXD-AS2	3.990763224	2.64E-19	HOXD cluster antisense RNA 2	NA	NA
RP11-519M16.1	3.989210837	8.58E-13	NA	NA	NA
RP11-407A16.3	3.974614619	6.66E-09	NA	NA	NA
AP000593.7	3.967425192	9.99E-18	NA	NA	NA
RP11-669N7.2	3.965882553	3.94E-08	NA	NA	NA
RP11-685F15.1	-3.965389772	7.80E-10	NA	NA	NA
ZFPM2-AS1	3.963754604	1.67E-28	ZFPM2 antisense RNA 1	NA	NA
TFAP2A-AS1	3.963680932	6.57E-25	TFAP2A antisense RNA 1	NA	NA
LUCAT1	3.960369158	3.71E-23	lung cancer associated transcript 1 (non-protein coding)	NA	SCAL1
RP11-145G20.1	3.956042997	6.29E-08	NA	NA	NA
AC004870.4	3.953499984	7.40E-07	NA	NA	NA
CTD-2555C10.3	3.906605174	1.25E-16	NA	NA	NA
RP11-874J12.4	3.899694562	3.18E-11	NA	NA	NA
RP11-20J15.2	3.894045049	8.01E-13	NA	NA	NA
bP-2189O9.3	3.886738291	5.56E-14	NA	NA	NA
HOXC-AS1	3.87960132	8.10E-09	HOXC cluster antisense RNA 1	NA	NA
LINC00906	3.858904616	5.60E-13	long intergenic non-protein coding RNA 906	NA	NA
RP11-76C10.6	3.848837354	5.64E-08	NA	NA	NA
KB-1460A1.1	3.843852412	3.37E-18	NA	NA	NA
RP11-57A1.1	3.833438746	1.09E-17	NA	NA	NA
AC005307.4	3.830516836	1.40E-10	NA	NA	NA
LEF1-AS1	3.828648745	1.08E-22	LEF1 antisense RNA 1	NA	NA
RP3-446N13.5	3.821297746	2.35E-11	NA	NA	NA
CTC-573N18.1	3.783449351	4.16E-13	NA	NA	NA
ZNF385D-AS1	3.774730764	3.68E-07	ZNF385D antisense RNA 1	NA	NA
RP11-511B23.1	3.764209334	1.52E-09	NA	NA	NA
AC025016.1	3.757201563	6.46E-08	NA	NA	NA
CTD-3037G24.4	3.71463943	5.55E-13	NA	NA	NA
CTD-2118P12.1	3.713366723	2.18E-10	NA	NA	NA
CTD-2008P7.8	3.705915888	2.55E-07	NA	NA	NA
AC007128.1	3.704906483	8.87E-10	NA	NA	NA
CTD-3037G24.3	3.701856589	2.68E-13	NA	NA	NA
CTD-2566J3.1	3.699719916	1.07E-10	NA	NA	NA
RP11-284F21.10	3.695976017	8.61E-35	NA	NA	NA
RP11-268G12.3	3.694909102	1.45E-13	NA	NA	NA
RP11-159K7.2	3.689747681	8.95E-08	NA	NA	NA
RP11-1070N10.7	3.684854545	9.83E-09	NA	NA	NA
HOXC-AS2	3.681080294	4.76E-12	HOXC cluster antisense RNA 2	NA	NA
LINC00383	3.677579873	4.98E-08	long intergenic non-protein coding RNA 383	LINC00401	NA
RP11-92C4.6	3.676490098	1.59E-22	NA	NA	NA
RP1-209A6.1	3.674825921	5.78E-12	NA	NA	NA
AL035610.1	3.67463057	1.89E-09	NA	NA	NA
RP11-4O3.1	-3.670707278	4.75E-11	NA	NA	NA
AL163953.2	3.66997705	3.70E-18	NA	NA	NA
LINC01524	3.665358145	2.17E-12	long intergenic non-protein coding RNA 1524	NA	NA
LINC01297	3.662041566	1.25E-09	long intergenic non-protein coding RNA 1297	NA	NA
RP11-284F21.9	3.657444331	3.23E-27	NA	NA	NA
RP11-44N12.5	3.649153216	3.24E-12	NA	NA	NA
RP11-314M24.1	3.643322166	2.11E-06	NA	NA	NA
RP11-1055B8.9	3.642741324	7.18E-27	NA	NA	NA
LINC00879	3.63100029	3.11E-05	long intergenic non-protein coding RNA 879	NA	NA
RP11-175K6.2	3.623694553	5.52E-40	NA	NA	NA
RP11-76C10.5	3.613738117	1.44E-06	NA	NA	NA
RP11-552C15.1	3.613264349	1.36E-10	NA	NA	NA
ELFN2	3.603563448	1.78E-27	extracellular leucine-rich repeat and fibronectin type III domain containing 2	LRRC62;PPP1R29	dJ63G5.3;KIAA1904
RP11-492E3.2	3.587281714	2.03E-19	NA	NA	NA
GPR1-AS	3.583205479	2.79E-06	GPR1 antisense RNA	GPR1-AS1	GPR1AS
RMST	3.582442861	1.25E-16	rhabdomyosarcoma 2 associated transcript (non-protein coding)	NA	NCRMS;NCRNA00054;LINC00054
CDKN2B-AS1	3.5800226	2.21E-46	CDKN2B antisense RNA 1	NA	ANRIL;CDKN2BAS;RP11-145E5.4;NCRNA00089;p15AS;CDKN2B-AS;PCAT12
RP11-2N1.2	-3.578706851	4.20E-15	NA	NA	NA
RP11-462G2.1	3.573961201	2.75E-09	NA	NA	NA
LINC01101	3.565119442	2.08E-12	long intergenic non-protein coding RNA 1101	NA	FLJ14816
RP11-161I6.2	3.564248028	1.07E-11	NA	NA	NA
MIR217HG	3.562967424	2.22E-10	MIR217 host gene	NA	MIR216AHG;MIR216BHG
AC006960.7	-3.557986867	1.19E-07	NA	NA	NA
RP11-139I14.2	3.554160845	2.97E-14	NA	NA	NA
CTD-2033A16.3	3.537160013	5.24E-13	NA	NA	NA
RP11-471M2.3	3.532361202	2.26E-10	NA	NA	NA
AC007277.3	3.52896494	4.28E-16	NA	NA	NA
PTGES2-AS1	3.527850147	6.90E-25	PTGES2 antisense RNA 1 (head to head)	NA	NA
RP11-311F12.2	3.523164737	4.82E-08	NA	NA	NA
RP11-187E13.1	3.517783785	1.97E-16	NA	NA	NA
RP11-91H12.1	3.507640538	4.04E-10	NA	NA	NA
AC007131.1	3.505363697	7.39E-06	NA	NA	NA
CTD-2535I10.1	3.504816914	8.64E-09	NA	NA	NA
RP5-1120P11.1	3.502476106	9.00E-25	NA	NA	NA
RP11-541F9.2	3.50108	2.64E-05	NA	NA	NA
SACS-AS1	3.49129864	9.48E-06	SACS antisense RNA 1	NA	NA
CTD-2008L17.1	3.478361199	9.50E-08	NA	NA	NA
RP11-614F17.2	3.470681563	3.76E-06	NA	NA	NA
RP11-279O17.1	3.444460977	2.09E-13	NA	NA	NA
HOXA-AS3	3.443989635	5.75E-13	HOXA cluster antisense RNA 3	NA	HOXA6as
RP11-404O13.1	3.443197303	2.47E-23	NA	NA	NA
LINC01535	3.438624237	2.90E-21	long intergenic non-protein coding RNA 1535	NA	NA
SLC7A11-AS1	3.438027146	4.01E-11	SLC7A11 antisense RNA 1	NA	NA
RP11-636O21.1	3.430548039	6.87E-09	NA	NA	NA
LINC01448	3.42543359	3.00E-07	long intergenic non-protein coding RNA 1448	NA	NA
RP5-858B6.1	3.417369155	6.87E-15	NA	NA	NA
CTD-2015H3.1	3.408254653	4.91E-14	NA	NA	NA
RP11-368I23.2	3.401694217	3.57E-09	NA	NA	NA
RP11-501C14.6	3.399221928	1.10E-10	NA	NA	NA
RP11-397A16.1	3.397199711	6.24E-06	NA	NA	NA
RP11-446J8.1	3.396152821	7.05E-14	NA	NA	NA
RP11-445P17.8	3.385894278	3.89E-22	NA	NA	NA
C10orf91	3.36977184	7.84E-10	chromosome 10 open reading frame 91	NA	bA432J24.4
AC068138.1	3.369242679	0.000203944	NA	NA	NA
AC092625.1	3.362889952	1.87E-06	NA	NA	NA
RP11-3J1.1	3.355197709	9.82E-13	NA	NA	NA
LA16c-312E8.4	3.350630465	7.80E-18	NA	NA	NA
RP11-1070N10.5	3.342307562	8.84E-08	NA	NA	NA
ERVMER61-1	3.334920327	5.26E-06	endogenous retrovirus group MER61 member 1	C1orf99	NA
CRNDE	3.334129992	4.19E-40	colorectal neoplasia differentially expressed (non-protein coding)	NA	LOC643911;LINC00180;CRNDEP
IGF2BP2-AS1	3.330845953	1.29E-13	IGF2BP2 antisense RNA 1	C3orf65	FLJ32900
CTD-2126E3.4	3.323834903	1.68E-07	NA	NA	NA
CDKN2A-AS1	3.31816786	2.58E-17	CDKN2A antisense RNA 1 (head to head)	C9orf53	bA149I2.3
RP11-1038A11.3	3.316880693	8.52E-08	NA	NA	NA
AC104088.1	3.30716379	1.24E-08	NA	NA	NA
LINC01093	-3.305705657	5.90E-20	long intergenic non-protein coding RNA 1093	NA	NA
UPK1A-AS1	3.294236759	4.24E-12	UPK1A antisense RNA 1	NA	NA
RP11-109P6.2	3.285748646	0.000129967	NA	NA	NA
RP11-115D19.1	3.284861064	6.25E-11	NA	NA	NA
RP11-148E17.1	3.281713664	2.19E-07	NA	NA	NA
AC008060.7	3.279271194	7.85E-06	NA	NA	NA
AC006946.16	3.264882416	1.45E-09	NA	NA	NA
LINC00511	3.263028283	3.81E-25	long intergenic non-protein coding RNA 511	NA	onco-lncRNA-12
LINC01139	3.251124755	2.12E-10	long intergenic non-protein coding RNA 1139	NA	NA
AC068858.1	3.246063136	1.29E-17	NA	NA	NA
AP004782.1	-3.245750142	8.70E-24	NA	NA	NA
RP11-255H23.4	3.245234272	1.76E-09	NA	NA	NA
RP11-276H19.2	3.243658241	1.14E-08	NA	NA	NA
RP11-459O1.2	3.242590861	2.78E-05	NA	NA	NA
RP11-91I8.2	3.241486628	1.23E-07	NA	NA	NA
LINC00488	3.236251471	2.37E-10	long intergenic non-protein coding RNA 488	C3orf66	FLJ41232
LINC01202	3.229202338	6.16E-06	long intergenic non-protein coding RNA 1202	NA	NA
CTD-2529O21.1	3.223638087	1.18E-19	NA	NA	NA
RP11-30J20.1	3.212906139	3.45E-11	NA	NA	NA
RP11-412P11.1	3.208999953	1.15E-06	NA	NA	NA
TEX41	3.208390256	7.63E-24	testis expressed 41 (non-protein coding)	NA	DKFZp686O1327;LINC00953
LINC01518	3.20825837	3.58E-05	long intergenic non-protein coding RNA 1518	NA	NA
RP11-432J24.3	3.207963104	3.65E-08	NA	NA	NA
RP4-565E6.1	3.199427008	7.47E-20	NA	NA	NA
RP11-284F21.7	3.190183319	1.32E-29	NA	NA	NA
FIRRE	3.185685601	1.77E-19	firre intergenic repeating RNA element	NA	LINC01200
AC006050.2	3.177748983	0.000174945	NA	NA	NA
RP5-1096J16.1	3.172078354	6.58E-07	NA	NA	NA
DSCR4-IT1	3.170110453	0.000133747	DSCR4 intronic transcript 1	NA	NA
LINC00689	3.16136957	2.72E-10	long intergenic non-protein coding RNA 689	NA	NA
RP11-520H14.7	3.148276329	1.11E-26	NA	NA	NA
CASC9	3.14743091	1.80E-10	cancer susceptibility candidate 9 (non-protein coding)	NA	LINC00981;ESCCAL-1
CTD-2291D10.4	3.142803679	1.72E-09	NA	NA	NA
AP003900.6	3.135652725	1.68E-05	NA	NA	NA
RP11-278H7.5	3.132151686	2.88E-10	NA	NA	NA
AC079613.1	3.120523313	9.42E-07	NA	NA	NA
CASC22	3.118043586	3.80E-09	cancer susceptibility candidate 22 (non-protein coding)	LINC01373	TCONS_00024290;LincRNA-ENST00000515084
FLJ36000	3.11684198	7.65E-05	NA	NA	NA
RP11-734I18.1	3.114217655	6.81E-09	NA	NA	NA
CTD-2314B22.1	3.105965911	8.63E-08	NA	NA	NA
LINC01451	3.105672037	1.06E-26	long intergenic non-protein coding RNA 1451	HCCAT4	NA
RP11-739N20.2	3.093524049	3.41E-34	NA	NA	NA
DUXAP8	3.088651069	5.91E-30	double homeobox A pseudogene 8	NA	NA
RP11-115N4.1	3.088232937	2.06E-10	NA	NA	NA
RP11-338N10.3	3.085748253	3.01E-09	NA	NA	NA
RP11-1012E15.2	3.075274017	1.22E-10	NA	NA	NA
RP11-128A17.2	3.073103049	4.51E-16	NA	NA	NA
LINC01235	3.065762174	3.72E-21	long intergenic non-protein coding RNA 1235	NA	FLJ41200
FAM87A	3.062091413	2.48E-12	family with sequence similarity 87 member A	NA	NA
LINC00858	3.061575691	5.39E-06	long intergenic non-protein coding RNA 858	NA	NA
RP11-806L2.2	3.056551686	8.61E-17	NA	NA	NA
RP11-177F15.1	3.050300636	2.04E-06	NA	NA	NA
RP4-616B8.5	3.049563581	1.82E-29	NA	NA	NA
RP11-382D12.2	3.047766381	1.38E-16	NA	NA	NA
CTD-2008L17.2	3.043431856	1.17E-09	NA	NA	NA
LINC01436	3.042323634	1.11E-12	long intergenic non-protein coding RNA 1436	NA	AP000688.8
RP11-439E19.7	3.040556774	3.71E-13	NA	NA	NA
LINC01116	3.039481526	2.54E-22	long intergenic non-protein coding RNA 1116	NA	NA
RP11-297H3.3	3.034102961	3.08E-09	NA	NA	NA
KB-1440D3.13	3.032164084	1.78E-16	NA	NA	NA
RP11-247C2.2	3.031941159	2.04E-11	NA	NA	NA
RP11-829H16.3	3.0247001	1.39E-13	NA	NA	NA
LINC-ROR	3.02146089	8.32E-09	long intergenic non-protein coding RNA, regulator of reprogramming	NA	lincRNA-RoR;lincRNA-ST8SIA3;ROR
CTC-458G6.2	3.017417776	4.54E-05	NA	NA	NA
LINC01269	3.017144934	2.42E-11	long intergenic non-protein coding RNA 1269	NA	NA
AP004372.1	3.016983327	3.58E-05	NA	NA	NA
RP11-693J15.6	3.008616083	2.24E-05	NA	NA	NA
AC007099.1	3.000385542	1.81E-10	NA	NA	NA
RP11-20D14.6	2.994544671	2.60E-11	NA	NA	NA
LINC01192	2.9878196	3.46E-07	long intergenic non-protein coding RNA 1192	CT64	NA
RP11-497G19.2	2.98753021	1.42E-07	NA	NA	NA
RP11-353N14.2	2.976881713	1.04E-14	NA	NA	NA
RP11-94B19.7	2.965016787	4.11E-07	NA	NA	NA
RP11-114B7.6	2.963538614	4.44E-06	NA	NA	NA
RP3-323A16.1	2.962404119	3.74E-15	NA	NA	NA
RP5-978I12.1	2.961672878	0.000158449	NA	NA	NA
HRAT92	2.961104532	7.16E-25	NA	NA	NA
RP11-47P18.1	2.957830642	1.71E-06	NA	NA	NA
C17orf82	2.956232203	2.31E-37	chromosome 17 open reading frame 82	NA	NA
RP11-150O12.3	2.955003979	3.04E-13	NA	NA	NA
RP11-476K15.1	2.953578121	4.26E-11	NA	NA	NA
RP11-466P24.6	2.951272739	1.44E-14	NA	NA	NA
RP11-626P14.2	2.949203754	1.87E-06	NA	NA	NA
RP5-1195D24.1	-2.941434782	6.25E-15	NA	NA	NA
RP11-94C24.8	2.938092506	6.20E-15	NA	NA	NA
RP11-973F15.2	2.936532175	4.11E-12	NA	NA	NA
RP11-640N11.2	2.934268811	1.06E-07	NA	NA	NA
LINC01468	2.933787396	5.92E-08	long intergenic non-protein coding RNA 1468	NA	lnc-MBL2-4
RP11-556I14.1	-2.933156707	0.000118462	NA	NA	NA
RP11-244B22.10	2.93215043	0.000135346	NA	NA	NA
RP11-65J21.4	2.930567151	1.86E-08	NA	NA	NA
GAPLINC	2.927945806	3.36E-19	gastric adenocarcinoma associated, positive CD44 regulator, long intergenic non-coding RNA	LINC01540	TCONS_00026238
AC144833.1	2.921224309	7.67E-05	NA	NA	NA
RP11-436K8.1	2.918507079	1.87E-09	NA	NA	NA
RP5-905G11.3	2.916217014	7.02E-07	NA	NA	NA
CTC-260E6.4	2.915876122	1.41E-21	NA	NA	NA
RP11-401P9.7	2.914399137	1.68E-07	NA	NA	NA
TRPC7-AS1	2.91436724	6.94E-08	TRPC7 antisense RNA 1	NA	NA
RP11-249C24.11	-2.913442504	1.66E-11	NA	NA	NA
MAFG-AS1	2.9118464	1.07E-38	MAFG antisense RNA 1 (head to head)	NA	NA
LINC00114	2.911247409	4.23E-10	long intergenic non-protein coding RNA 114	C21orf24;NCRNA00114	NA
LINC01612	-2.905819431	2.18E-06	long intergenic non-protein coding RNA 1612	NA	RP11-789C1.1;TCONS_00008319
RP11-369E15.4	-2.903420002	7.29E-10	NA	NA	NA
LINC01549	2.903307561	3.13E-14	long intergenic non-protein coding RNA 1549	C21orf37	NA
LINC01242	2.895549524	6.77E-05	long intergenic non-protein coding RNA 1242	NA	NA
RP11-434D9.2	2.893401443	3.99E-10	NA	NA	NA
RP11-52L5.6	2.885409928	5.20E-07	NA	NA	NA
CTD-2207P18.2	2.881645424	3.07E-10	NA	NA	NA
LINC01108	2.873940941	2.84E-15	long intergenic non-protein coding RNA 1108	NA	LncRNA-ES1
RP4-660H19.1	2.869105007	4.46E-05	NA	NA	NA
RP11-676F20.1	2.864254561	0.00106397	NA	NA	NA
RP11-499F3.2	2.861736544	1.12E-06	NA	NA	NA
RP11-384J4.2	2.860649413	1.76E-06	NA	NA	NA
CASC8	2.856193277	5.18E-10	cancer susceptibility candidate 8 (non-protein coding)	NA	LINC00860;CARLo-1
ELFN1-AS1	2.8535587	3.30E-10	ELFN1 antisense RNA 1	NA	NA
LINC00501	2.853451586	7.04E-09	long intergenic non-protein coding RNA 501	NA	NA
AP000997.2	2.847558754	9.51E-10	NA	NA	NA
RP11-785D18.3	2.84691158	2.88E-08	NA	NA	NA
LINC00907	-2.845103638	4.37E-19	long intergenic non-protein coding RNA 907	NA	NA
FLJ12825	2.839603698	4.14E-14	NA	NA	NA
RP11-760D2.5	2.838041982	8.60E-06	NA	NA	NA
AC016999.2	-2.837995169	3.35E-26	NA	NA	NA
RP11-369E15.1	-2.83573434	1.25E-08	NA	NA	NA
RP11-408B11.2	2.828615016	3.16E-06	NA	NA	NA
RP5-984P4.6	2.828325935	3.66E-08	NA	NA	NA
LINC00898	2.823675665	7.37E-06	long intergenic non-protein coding RNA 898	NA	NA
PCDH9-AS2	-2.823601779	1.06E-05	PCDH9 antisense RNA 2	NA	NA
RP1-63M2.7	2.821768571	4.31E-33	NA	NA	NA
AP000439.1	-2.821565435	2.76E-20	NA	NA	NA
CTD-2227E11.1	2.817399654	6.12E-45	NA	NA	NA
CTD-2616J11.16	2.812207392	4.88E-12	NA	NA	NA
RP11-445L6.3	2.812091158	4.22E-06	NA	NA	NA
CH17-125A10.2	2.804951262	9.99E-05	NA	NA	NA
DDX11-AS1	2.803421842	5.89E-39	DDX11 antisense RNA 1	NA	NA
RP11-96B2.1	2.800918901	2.20E-12	NA	NA	NA
CTD-2021H9.3	2.796493891	3.33E-09	NA	NA	NA
LINC01426	2.796074568	3.56E-22	long intergenic non-protein coding RNA 1426	NA	NA
CTD-2116N20.1	2.792733012	5.87E-13	NA	NA	NA
RP11-261P13.6	2.789793694	9.27E-16	NA	NA	NA
RP11-399J13.2	2.789605348	6.86E-23	NA	NA	NA
MEOX2-AS1	2.789271974	9.62E-08	MEOX2 antisense RNA 1 (head to head)	NA	NA
RP5-912I13.1	2.789119295	0.000379656	NA	NA	NA
RP4-781K5.5	2.787797749	0.000351276	NA	NA	NA
RP5-890E16.2	2.786682025	1.18E-42	NA	NA	NA
LINC01186	2.786246671	6.70E-19	long intergenic non-protein coding RNA 1186	NA	NA
LINC00958	2.784170187	4.36E-06	long intergenic non-protein coding RNA 958	NA	NA
LINC00628	2.781848161	9.26E-17	long intergenic non-protein coding RNA 628	NA	NA
MYCNOS	2.780836348	1.45E-09	MYCN opposite strand	NA	NCYM;N-CYM;MYCN-AS1
CTC-548K16.1	2.779337427	2.70E-10	NA	NA	NA
CTB-1I21.1	2.776476735	5.18E-05	NA	NA	NA
RP11-227H15.5	2.775951399	1.58E-10	NA	NA	NA
RP1-118J21.25	2.773034378	9.47E-11	NA	NA	NA
AC092155.4	-2.773033793	1.26E-11	NA	NA	NA
RP11-33H15.1	2.767059785	6.03E-06	NA	NA	NA
LINC00332	2.76629741	3.58E-06	long intergenic non-protein coding RNA 332	NCRNA00332	NA
RP11-567G11.1	2.765538682	3.68E-09	NA	NA	NA
RP4-533D7.5	2.765434161	4.95E-14	NA	NA	NA
RP11-1109M24.5	2.764239	0.000131922	NA	NA	NA
LINC00944	2.763822317	8.37E-16	long intergenic non-protein coding RNA 944	NA	NA
CTC-457E21.9	2.763436326	2.64E-05	NA	NA	NA
LINC01511	2.761658576	5.31E-05	long intergenic non-protein coding RNA 1511	NA	RP11-325I22.2
AC005537.2	2.757926963	8.22E-07	NA	NA	NA
LINC00665	2.757843565	5.34E-25	long intergenic non-protein coding RNA 665	NA	NA
RP11-63A1.1	2.757777049	1.60E-13	NA	NA	NA
TCL6	2.75546046	2.76E-11	T-cell leukemia/lymphoma 6 (non-protein coding)	NA	TCL6e1;TNG2;TNG1
RP11-818F20.5	2.754322465	5.10E-08	NA	NA	NA
PRR7-AS1	2.751254447	1.47E-17	PRR7 antisense RNA 1	NA	NA
RP11-552E20.1	2.742705602	9.85E-05	NA	NA	NA
RP11-749I16.3	2.741160048	6.16E-16	NA	NA	NA
CTD-2091N23.1	2.739657926	1.89E-06	NA	NA	NA
LINC01164	2.739105487	3.54E-05	long intergenic non-protein coding RNA 1164	NA	NA
FENDRR	-2.738011361	1.20E-19	FOXF1 adjacent non-coding developmental regulatory RNA	FOXF1-AS1	lincFOXF1;onco-lncRNA-21
CTA-280A3.2	2.737357932	4.61E-07	NA	NA	NA
TLX1NB	2.73618741	2.97E-09	TLX1 neighbor	NA	TD1;TDI;APT-B7
AC023347.1	2.734721042	5.65E-05	NA	NA	NA
RP11-775G23.1	2.727455674	0.00228307	NA	NA	NA
AC008991.1	2.724221307	4.19E-05	NA	NA	NA
CTD-2269F5.1	2.715907732	6.28E-11	NA	NA	NA
LINC01257	2.714634186	0.000155019	long intergenic non-protein coding RNA 1257	NA	NA
SAMMSON	2.712653777	4.46E-06	NA	NA	NA
CTD-3138F19.1	2.711441239	0.001961268	NA	NA	NA
PKIA-AS1	2.709813747	4.67E-06	PKIA antisense RNA 1	NA	NA
LINC00664	2.709452803	1.26E-12	long intergenic non-protein coding RNA 664	NA	NA
SPATA3-AS1	2.707747929	3.52E-13	SPATA3 antisense RNA 1 (head to head)	NA	NA
LINC01117	2.702188663	9.13E-10	long intergenic non-protein coding RNA 1117	NA	NA
LINC00494	2.699871146	1.46E-08	long intergenic non-protein coding RNA 494	NA	NA
MIR325HG	2.697929316	1.36E-11	MIR325 host gene	NA	MIR384HG
RP11-47P18.2	2.697767376	3.59E-05	NA	NA	NA
RP11-34F20.7	2.693016676	1.44E-25	NA	NA	NA
RP1-46F2.3	2.683694112	1.19E-05	NA	NA	NA
MNX1-AS2	2.682684382	6.63E-05	MNX1 antisense RNA 2	NA	NA
RP11-305F18.1	2.678412104	0.000668334	NA	NA	NA
LL22NC03-N14H11.1	2.675961412	1.64E-13	NA	NA	NA
LINC01338	2.675376319	1.08E-05	long intergenic non-protein coding RNA 1338	NA	NA
AL133493.2	2.669751068	4.33E-11	NA	NA	NA
MAPT-IT1	2.667187116	1.34E-10	MAPT intronic transcript 1	NA	NA
TSPEAR-AS2	2.662434974	6.64E-19	TSPEAR antisense RNA 2	C21orf90	NA
C3orf67-AS1	2.657479065	1.12E-09	C3orf67 antisense RNA 1	NA	NA
RP11-481F24.3	2.655714865	7.05E-05	NA	NA	NA
RP11-832A4.7	2.652460734	4.63E-12	NA	NA	NA
RP11-44F21.5	2.648520393	3.70E-06	NA	NA	NA
CTD-2199O4.6	2.646323938	3.24E-16	NA	NA	NA
CTC-338M12.9	2.636387727	1.03E-05	NA	NA	NA
LINC00645	2.636346576	9.65E-05	long intergenic non-protein coding RNA 645	NA	NA
RP11-395N3.1	2.629482939	1.19E-10	NA	NA	NA
LINC01579	2.62777538	2.55E-05	long intergenic non-protein coding RNA 1579	NA	NA
RP11-501C14.5	2.626824685	0.000938277	NA	NA	NA
FER1L6-AS2	2.62436914	0.000236229	FER1L6 antisense RNA 2	C8orf78	FLJ32770
RP11-190C22.8	2.624323786	1.73E-15	NA	NA	NA
RP11-218F4.1	2.623279295	0.001012196	NA	NA	NA
CTD-2589M5.4	2.62008364	0.000115529	NA	NA	NA
CTD-2510F5.4	2.619718324	8.38E-26	NA	NA	NA
CCDC26	-2.618547857	4.48E-21	CCDC26 long non-coding RNA	NA	MGC27434;RAM
RP11-549K20.1	2.617276263	5.14E-05	NA	NA	NA
XXyac-YX65C7_A.3	2.617119501	4.16E-06	NA	NA	NA
RP5-839B4.8	2.615300851	6.68E-08	NA	NA	NA
BPESC1	2.612568948	1.57E-07	blepharophimosis, epicanthus inversus and ptosis, candidate 1 (non-protein coding)	NA	NCRNA00187
SERTAD4-AS1	2.610999712	3.22E-17	SERTAD4 antisense RNA 1	C1orf133	NA
RP11-1299A16.3	2.610746019	3.34E-09	NA	NA	NA
CTB-55O6.4	2.609975279	1.72E-05	NA	NA	NA
RP11-497G19.1	2.609883121	1.20E-10	NA	NA	NA
GS1-600G8.5	2.608702906	2.15E-05	NA	NA	NA
RP11-245P10.4	2.606565395	2.63E-10	NA	NA	NA
RP11-475B2.1	-2.604467484	9.18E-11	NA	NA	NA
CTD-2171N6.1	2.601268698	2.48E-10	NA	NA	NA
RP11-108L7.15	2.60099275	3.20E-17	NA	NA	NA
AC006262.5	2.596176658	6.37E-06	NA	NA	NA
RP11-525K10.3	2.595249956	8.81E-14	NA	NA	NA
MIR296	2.591503174	1.30E-07	microRNA 296	MIRN296	hsa-mir-296
RP11-434E6.4	2.591155666	1.65E-13	NA	NA	NA
RP11-598F7.3	-2.590267103	1.83E-17	NA	NA	NA
AF127577.8	2.586525826	0.001731744	NA	NA	NA
RASGRF2-AS1	2.585182867	1.22E-12	RASGRF2 antisense RNA 1	NA	NA
AC092171.4	2.580066813	2.91E-62	NA	NA	NA
LINC00519	2.577351567	2.89E-08	long intergenic non-protein coding RNA 519	C14orf30	NA
RP5-1158E12.3	2.577344896	5.82E-10	NA	NA	NA
RP11-175K6.1	2.574459098	8.27E-25	NA	NA	NA
RP11-14C10.3	2.573751374	2.30E-15	NA	NA	NA
RP13-516M14.2	2.570959462	3.07E-19	NA	NA	NA
CTD-2162K18.4	2.570804316	3.51E-11	NA	NA	NA
RP11-1020A11.1	2.566929917	2.05E-22	NA	NA	NA
AC003090.1	2.563515646	6.60E-09	NA	NA	NA
HAND2-AS1	-2.561897187	1.27E-13	HAND2 antisense RNA 1 (head to head)	NA	DEIN;NBLA00301;FLJ11539
CTD-2265O21.3	2.56074049	3.90E-07	NA	NA	NA
RP11-260A9.6	2.55976967	0.013187738	NA	NA	NA
RP11-1038A11.1	2.558859103	0.000117968	NA	NA	NA
LINC01508	2.558184164	0.000396543	long intergenic non-protein coding RNA 1508	NA	NA
IL21-AS1	2.55345533	6.60E-06	IL21 antisense RNA 1	NA	NA
OVAAL	2.552936534	1.57E-05	ovarian adenocarcinoma amplified long non-coding RNA	NA	LINC01131;OVAL
RP11-320G10.1	2.551487967	1.94E-05	NA	NA	NA
RP11-63E9.1	2.549758379	2.22E-05	NA	NA	NA
AC011524.1	2.548599962	0.000312513	NA	NA	NA
RP11-722M1.1	2.548261737	0.00175507	NA	NA	NA
AC003973.3	2.546560275	1.41E-13	NA	NA	NA
RP11-572O17.1	2.545633061	3.91E-30	NA	NA	NA
RP11-94I2.4	2.542889396	4.62E-12	NA	NA	NA
CTC-537E7.3	-2.539880703	1.93E-15	NA	NA	NA
RP11-498C9.4	2.538562795	2.22E-29	NA	NA	NA
RP11-438D14.2	-2.535098166	7.25E-07	NA	NA	NA
RP11-244B22.11	2.532660535	0.007051249	NA	NA	NA
RP11-1275H24.2	2.532238127	1.18E-29	NA	NA	NA
RP11-169K16.4	2.531854878	1.28E-10	NA	NA	NA
LINC00160	2.529631825	8.75E-05	long intergenic non-protein coding RNA 160	C21orf52;NCRNA00160	NA
AC016682.1	-2.527500625	8.42E-12	NA	NA	NA
PRKG1-AS1	2.526834882	3.00E-06	PRKG1 antisense RNA 1	NA	NA
RP11-79N23.1	2.525642666	1.21E-11	NA	NA	NA
AC141928.1	2.524466226	6.52E-12	NA	NA	NA
DLX2-AS1	2.523287689	0.000231037	DLX2 antisense RNA 1 (head to head)	NA	TCONS_00003049
RP11-449J21.5	2.522073268	1.46E-14	NA	NA	NA
RP11-1C1.4	2.521613608	0.001653706	NA	NA	NA
RP11-286H14.8	2.520795301	3.38E-18	NA	NA	NA
RP11-813F20.2	-2.520704248	2.98E-09	NA	NA	NA
LINC00200	2.512989442	0.00117362	long intergenic non-protein coding RNA 200	C10orf139;NCRNA00200	FLJ40354
RP11-276E17.2	2.512896197	4.35E-09	NA	NA	NA
AC091729.8	-2.512529782	3.38E-07	NA	NA	NA
RP13-516M14.4	2.510925211	6.85E-19	NA	NA	NA
CTD-2201E18.5	2.50866201	6.89E-14	NA	NA	NA
CTD-2015G9.2	2.507377495	6.24E-09	NA	NA	NA
RP11-184A2.3	2.505314601	6.83E-07	NA	NA	NA
AC099552.4	2.505213975	0.000643731	NA	NA	NA
LINC00856	2.504985259	9.50E-07	long intergenic non-protein coding RNA 856	NA	NA
RP11-122M14.1	2.50221933	3.58E-10	NA	NA	NA
RP11-324H9.1	2.501121647	0.003337103	NA	NA	NA
RP11-336K24.12	2.500143011	8.63E-17	NA	NA	NA
RP4-584D14.6	2.499045766	2.45E-13	NA	NA	NA
LINC01136	2.497138776	1.19E-15	long intergenic non-protein coding RNA 1136	NA	NA
LINC01060	2.495645235	3.94E-05	long intergenic non-protein coding RNA 1060	NA	NA
RP11-161D15.1	2.492653207	0.007049937	NA	NA	NA
RP5-907D15.4	2.492308966	2.91E-06	NA	NA	NA
CTC-246B18.10	2.487321369	1.68E-19	NA	NA	NA
LINC00941	2.485061368	4.52E-12	long intergenic non-protein coding RNA 941	NA	NA
RP4-655J12.4	2.478550813	7.58E-16	NA	NA	NA
AC104134.2	2.478282709	2.79E-06	NA	NA	NA
RP11-501O2.5	2.473850719	0.002008699	NA	NA	NA
CTD-2589H19.6	2.472046186	3.57E-23	NA	NA	NA
LINC00632	2.470130647	2.57E-05	long intergenic non-protein coding RNA 632	NA	NA
RP11-498P14.5	2.469208071	2.53E-16	NA	NA	NA
RP11-533E19.7	2.467783049	5.43E-32	NA	NA	NA
RP11-90C4.1	-2.467559719	1.21E-18	NA	NA	NA
RP11-91K8.5	2.466019601	2.32E-09	NA	NA	NA
RP11-378A12.1	-2.46501154	2.29E-10	NA	NA	NA
RP5-1056H1.2	2.461831034	3.08E-10	NA	NA	NA
AC034228.3	2.456877328	0.004226919	NA	NA	NA
RP11-338N10.2	2.456476978	5.28E-06	NA	NA	NA
RP11-16E12.2	2.455464302	7.05E-19	NA	NA	NA
ZBTB46-AS1	2.455026027	0.000873618	ZBTB46 antisense RNA 1	NA	NA
STAU2-AS1	2.454908245	3.50E-18	STAU2 antisense RNA 1	NA	NA
LINC00635	2.45372253	4.16E-05	long intergenic non-protein coding RNA 635	NA	NA
RP11-94P11.4	2.448806234	1.50E-05	NA	NA	NA
AC013275.2	2.44825898	1.79E-14	NA	NA	NA
RP11-522B15.7	-2.448098361	1.33E-05	NA	NA	NA
RP11-704M14.1	2.446478073	6.77E-25	NA	NA	NA
GDNF-AS1	2.446449708	2.67E-09	GDNF antisense RNA 1 (head to head)	NA	GDNFOS
RP3-460G2.2	2.445854322	9.74E-10	NA	NA	NA
RP11-502M1.2	2.443433548	0.000100665	NA	NA	NA
RP11-392O1.4	2.440397337	3.32E-08	NA	NA	NA
RP11-38M8.1	2.439167579	1.01E-14	NA	NA	NA
RP1-29C18.9	2.435734444	4.63E-11	NA	NA	NA
CTD-3162L10.1	2.432023008	5.27E-12	NA	NA	NA
RP13-415G19.2	2.43096978	4.95E-10	NA	NA	NA
RP11-1033H12.1	-2.43052312	9.25E-05	NA	NA	NA
AF131217.1	-2.430456753	1.01E-22	NA	NA	NA
RP11-363N22.3	2.429556391	1.72E-18	NA	NA	NA
AC000067.1	2.429019206	2.25E-11	NA	NA	NA
LL22NC03-N64E9.1	2.423851199	6.89E-08	NA	NA	NA
AP000705.7	2.421312189	3.65E-06	NA	NA	NA
RP11-368I23.3	2.419657387	2.55E-05	NA	NA	NA
RP11-1399P15.1	2.418649527	6.56E-11	NA	NA	NA
CTA-246H3.12	2.414966208	2.21E-06	NA	NA	NA
RP11-133K1.11	2.414076584	6.45E-09	NA	NA	NA
CTD-2561J22.5	2.409996467	4.14E-14	NA	NA	NA
CTD-2649C14.2	2.40907035	7.07E-36	NA	NA	NA
RP11-168O16.1	2.408669752	2.18E-08	NA	NA	NA
EGFR-AS1	2.404508518	9.74E-09	EGFR antisense RNA 1	NA	NA
RP11-676J12.7	-2.404333421	1.53E-10	NA	NA	NA
RP11-307B6.3	2.399670154	4.65E-09	NA	NA	NA
RP11-421P23.1	-2.396852128	1.57E-05	NA	NA	NA
AC069513.4	2.394240256	1.48E-15	NA	NA	NA
CTB-161C1.1	2.389541525	1.60E-09	NA	NA	NA
LINC01249	2.389067111	0.004391118	long intergenic non-protein coding RNA 1249	NA	NA
CTD-2371O3.3	2.388309814	3.65E-46	NA	NA	NA
AC092415.1	2.387018087	0.00044488	NA	NA	NA
RP11-14N7.2	2.385133628	4.69E-14	NA	NA	NA
RP11-96H17.1	2.38481421	0.001114697	NA	NA	NA
RP11-320H14.1	2.379870505	0.011950446	NA	NA	NA
RP11-325L12.6	2.379357603	1.55E-11	NA	NA	NA
LINC00853	2.378805892	4.02E-27	long intergenic non-protein coding RNA 853	PDZK1IP1-AS1	ncRNA-a4
RP11-8L2.1	2.377073704	0.002396768	NA	NA	NA
AC007036.6	2.37644241	9.70E-08	NA	NA	NA
RP11-643M14.1	2.376253231	5.24E-13	NA	NA	NA
LINC00607	2.374567552	4.67E-16	long intergenic non-protein coding RNA 607	NA	NA
SNHG4	2.372902533	1.21E-24	small nucleolar RNA host gene 4	NA	U19H;NCRNA00059
AP000997.1	2.367385374	6.77E-08	NA	NA	NA
C1QTNF1-AS1	2.365065645	1.04E-09	C1QTNF1 antisense RNA 1	NA	NA
WFDC21P	2.363502	2.01E-12	WAP four-disulfide core domain 21, pseudogene	NA	LOC645638;lnc-DC;LNCDC
LINC01021	2.362367105	4.66E-13	long intergenic non-protein coding RNA 1021	NA	NA
TTC39A-AS1	2.36103653	1.84E-10	TTC39A antisense RNA 1	NA	NA
RP5-884M6.1	2.358578815	6.70E-05	NA	NA	NA
RP11-28H5.2	2.355920779	5.76E-10	NA	NA	NA
RP11-465L10.10	2.354874874	4.80E-14	NA	NA	NA
LINC00485	2.353470289	2.30E-09	long intergenic non-protein coding RNA 485	NA	NA
RP11-443B7.2	2.35321558	4.93E-12	NA	NA	NA
AC006538.1	2.353079503	1.26E-18	NA	NA	NA
RP11-498C9.12	2.353056273	1.47E-12	NA	NA	NA
RP3-438O4.4	2.352398072	2.12E-06	NA	NA	NA
RP11-46A10.5	2.351497826	3.51E-36	NA	NA	NA
RP11-252E2.2	-2.351320815	3.26E-12	NA	NA	NA
RP11-206M11.7	-2.347386513	0.000495213	NA	NA	NA
RP11-34F13.2	2.346872487	5.48E-07	NA	NA	NA
RP11-738B7.1	2.344729561	2.32E-06	NA	NA	NA
RP3-523E19.2	2.344232621	1.51E-09	NA	NA	NA
AC004540.4	-2.343056993	2.67E-11	NA	NA	NA
TDRG1	2.341154849	0.000387966	testis development related 1 (non-protein coding)	NA	LINC00532;lincRNA-NR_024015
RP1-86C11.7	2.340355	1.99E-17	NA	NA	NA
RP11-396C23.2	2.338713347	1.59E-26	NA	NA	NA
RP11-60A14.1	2.336618083	7.67E-10	NA	NA	NA
RP11-277B15.3	2.336450316	5.72E-22	NA	NA	NA
RP11-622J8.1	2.333990414	0.008944153	NA	NA	NA
RP11-932O9.10	2.33375459	1.23E-15	NA	NA	NA
RP11-98G7.1	2.332716703	2.16E-21	NA	NA	NA
DLG5-AS1	2.331616852	2.93E-26	DLG5 antisense RNA 1	NA	NA
CTD-3064M3.4	2.329798038	3.62E-05	NA	NA	NA
RP11-15E18.1	2.328568138	4.72E-18	NA	NA	NA
CTC-260E6.3	2.327725431	6.99E-07	NA	NA	NA
MFI2-AS1	2.326740079	1.57E-25	MFI2 antisense RNA 1	NA	NA
PVT1	2.322941684	1.80E-27	Pvt1 oncogene (non-protein coding)	NA	NCRNA00079;LINC00079;onco-lncRNA-100
LINC01483	2.322655694	9.54E-06	long intergenic non-protein coding RNA 1483	NA	NA
C2orf48	2.322514962	3.87E-16	chromosome 2 open reading frame 48	NA	FLJ25102
AC005624.2	2.320136786	3.35E-10	NA	NA	NA
AP000569.9	2.318290663	2.23E-07	NA	NA	NA
CAPN10-AS1	2.316559084	7.22E-50	CAPN10 antisense RNA 1 (head to head)	NA	locus959
RP11-485G7.6	2.314863791	1.67E-08	NA	NA	NA
RP11-78F17.1	2.313216524	9.75E-05	NA	NA	NA
RP13-476E20.1	2.312728778	2.22E-10	NA	NA	NA
RNF144A-AS1	2.312152847	4.85E-12	RNF144A antisense RNA 1	NA	NA
RP11-184E9.1	2.310901794	0.000107401	NA	NA	NA
RP11-283I3.4	2.306130206	3.78E-11	NA	NA	NA
HTR2A-AS1	-2.306104896	2.47E-15	HTR2A antisense RNA 1	NA	NA
CTB-43E15.1	-2.305823407	2.66E-09	NA	NA	NA
RP11-184M15.1	2.304626023	2.50E-08	NA	NA	NA
RP11-6O2.4	2.304162283	1.65E-14	NA	NA	NA
ATP2A1-AS1	2.303123084	3.80E-17	ATP2A1 antisense RNA 1	NA	NA
RP11-114M1.1	2.299377436	1.98E-06	NA	NA	NA
AC004538.3	-2.298753435	5.74E-12	NA	NA	NA
VAC14-AS1	2.298290012	2.09E-15	VAC14 antisense RNA 1	NA	NA
RP11-529E10.6	2.297918667	2.70E-26	NA	NA	NA
RP11-863K10.7	-2.297916882	3.52E-22	NA	NA	NA
RP11-638F5.2	2.297085867	9.46E-05	NA	NA	NA
RP11-419J16.1	2.295217639	0.000430154	NA	NA	NA
RP11-298D21.3	-2.293792279	1.76E-07	NA	NA	NA
CELSR3-AS1	2.288368721	1.59E-18	CELSR3 antisense RNA 1 (head to head)	NA	NA
DEPDC1-AS1	2.288339539	1.57E-07	DEPDC1 antisense RNA 1	NA	NA
RP11-197K6.1	2.286923083	0.009764382	NA	NA	NA
RP11-390N6.1	2.28592143	2.79E-05	NA	NA	NA
LINC01615	2.285377446	4.89E-10	long intergenic non-protein coding RNA 1615	NA	NA
RP11-128M1.1	2.28493445	2.23E-24	NA	NA	NA
CTD-2013M15.1	2.279478362	0.00016993	NA	NA	NA
RP11-352D13.6	2.27760647	8.73E-08	NA	NA	NA
XXbac-BPG170G13.32	2.277294202	1.10E-07	NA	NA	NA
RP11-129M6.1	2.275542278	6.33E-06	NA	NA	NA
RP11-923I11.5	2.269974349	4.66E-16	NA	NA	NA
RP11-506M12.1	2.26892889	1.94E-17	NA	NA	NA
RP11-287D1.4	2.268217887	2.31E-10	NA	NA	NA
RP11-578B16.1	2.266230952	9.12E-05	NA	NA	NA
RP11-572O6.1	2.263903856	2.44E-13	NA	NA	NA
RP11-98D18.17	2.263867721	3.47E-11	NA	NA	NA
RP11-428G2.1	2.260716923	0.005716727	NA	NA	NA
RP11-399K21.13	2.260707482	3.28E-09	NA	NA	NA
LINC00272	2.258779396	0.000466767	long intergenic non-protein coding RNA 272	C1orf120;NCRNA00272	RP1-223H12.3
CTC-327F10.5	2.258617158	7.02E-06	NA	NA	NA
STAM-AS1	2.258101506	1.39E-19	STAM antisense RNA 1 (head to head)	NA	locus3182
LINC00316	2.255070648	1.25E-05	long intergenic non-protein coding RNA 316	C21orf111;NCRNA00316	PRED59
AC092667.2	2.254456628	1.27E-13	NA	NA	NA
RP11-91I8.3	2.253876565	5.59E-05	NA	NA	NA
RP1-200K18.1	2.252801782	0.006974738	NA	NA	NA
RP11-728F11.3	2.252142855	1.10E-05	NA	NA	NA
RP4-607I7.1	2.247708772	1.40E-06	NA	NA	NA
MYHAS	2.246395559	0.000114465	myosin heavy chain gene cluster antisense RNA	NA	NA
CTB-49A3.4	2.244836236	6.09E-05	NA	NA	NA
RP11-830F9.5	-2.242260752	2.31E-09	NA	NA	NA
LINC00601	2.242210665	0.003286586	long intergenic non-protein coding RNA 601	NA	NA
LINC01096	2.241649654	0.004120251	long intergenic non-protein coding RNA 1096	NA	NA
RP11-266N13.2	2.241093652	0.002584765	NA	NA	NA
RP11-120K24.5	2.240134425	7.82E-05	NA	NA	NA
KIAA1614-AS1	2.239759828	5.62E-12	KIAA1614 antisense RNA 1	NA	RP11-46A10.4
AC007064.24	2.23762505	4.10E-05	NA	NA	NA
CTD-3220F14.1	2.236287346	6.36E-09	NA	NA	NA
RP11-110A12.2	2.236242279	0.001855526	NA	NA	NA
AC104809.2	-2.236089288	5.88E-06	NA	NA	NA
RP11-341G23.3	2.233847693	5.46E-05	NA	NA	NA
RP11-495P10.6	2.233440723	0.000106927	NA	NA	NA
RP11-301G19.1	2.232624031	0.017463496	NA	NA	NA
RP11-94B19.6	2.231471886	0.001363242	NA	NA	NA
RP11-427M20.1	2.227885146	1.80E-06	NA	NA	NA
RP11-11N5.1	2.227050628	0.000194952	NA	NA	NA
RP5-1092A11.5	2.22581165	3.22E-07	NA	NA	NA
RP11-20B7.1	-2.223988613	0.000378089	NA	NA	NA
IBA57-AS1	2.222993111	3.92E-14	IBA57 antisense RNA 1 (head to head)	C1orf148	FLJ32878
RP11-731J8.2	2.222690353	5.58E-06	NA	NA	NA
RP11-493L12.5	2.222515443	8.24E-06	NA	NA	NA
RP11-495P10.3	2.221902682	1.36E-08	NA	NA	NA
RP5-908M14.10	2.221128855	6.44E-22	NA	NA	NA
RP11-280O1.2	2.218538656	0.001105112	NA	NA	NA
RP11-415J8.7	2.216014292	3.29E-10	NA	NA	NA
RP11-55K13.1	2.215695843	4.77E-17	NA	NA	NA
RP11-663P9.1	2.21525552	2.45E-07	NA	NA	NA
LINC01507	-2.214382899	0.000812469	long intergenic non-protein coding RNA 1507	NA	XLOC_000303
LINC01589	2.214186055	2.43E-06	long intergenic non-protein coding RNA 1589	NA	CTA-941F9.9;TCONS_00029353
RP11-543G18.1	2.2125428	2.96E-05	NA	NA	NA
RP11-313L6.2	2.20983868	0.000103987	NA	NA	NA
CTD-2532D12.4	2.207605448	0.000165766	NA	NA	NA
B3GALT5-AS1	-2.207518446	2.41E-05	B3GALT5 antisense RNA 1	C21orf88	NA
RP11-388C12.8	2.205769663	5.39E-26	NA	NA	NA
RP11-89N17.1	-2.205281477	2.32E-19	NA	NA	NA
RP11-1E22.1	2.201760836	7.51E-05	NA	NA	NA
RP11-295G20.2	2.201263965	1.56E-25	NA	NA	NA
RP11-318G21.4	2.201086381	0.000495906	NA	NA	NA
RP1-278C19.8	2.200783708	2.49E-15	NA	NA	NA
AC226118.1	2.200679216	1.17E-05	NA	NA	NA
AC010524.2	2.199070862	1.14E-11	NA	NA	NA
ZIM2-AS1	2.197650935	1.75E-07	ZIM2 antisense RNA 1	NA	ZIM2as
RP11-216L13.19	2.195626578	1.27E-16	NA	NA	NA
RP1-16A9.1	2.194744547	2.20E-08	NA	NA	NA
SOX21-AS1	2.194200336	3.00E-05	SOX21 antisense RNA 1 (head to head)	NA	NA
DSG1-AS1	2.192908629	0.00086445	DSG1 antisense RNA 1	NA	NA
RP11-394A14.2	2.192900258	0.00015528	NA	NA	NA
RP11-219B4.7	2.191665538	6.41E-09	NA	NA	NA
RP11-586K2.1	2.190853715	0.001604056	NA	NA	NA
NCOA7-AS1	-2.189748443	6.08E-09	NCOA7 antisense RNA 1	NA	NA
LINC01151	2.189589134	1.06E-11	long intergenic non-protein coding RNA 1151	NA	NA
RP11-96P7.1	2.187475005	0.000879682	NA	NA	NA
LL22NC03-104C7.1	2.186657929	1.67E-09	NA	NA	NA
RP11-150O12.6	2.185448925	1.55E-09	NA	NA	NA
RP11-338N10.1	2.184969845	0.000169107	NA	NA	NA
AL078471.5	2.183938507	0.005457813	NA	NA	NA
RP11-10J21.4	2.181752603	7.09E-07	NA	NA	NA
LINC01509	2.179898898	3.46E-05	long intergenic non-protein coding RNA 1509	NA	NA
RP11-89B16.1	-2.179060388	9.76E-15	NA	NA	NA
CTD-2527I21.9	2.178003744	7.92E-08	NA	NA	NA
LINC01424	2.176748871	2.95E-12	long intergenic non-protein coding RNA 1424	NA	NA
AC009005.2	2.175057829	1.48E-23	NA	NA	NA
WASIR2	2.174493996	8.09E-07	WASH and IL9R antisense RNA 2	NCRNA00286A	NA
RP11-560J1.2	2.174153743	2.11E-25	NA	NA	NA
LINC01572	2.172420638	8.05E-15	long intergenic non-protein coding RNA 1572	NA	NA
LINC01231	2.171912215	0.042201247	long intergenic non-protein coding RNA 1231	NA	NA
RP11-723O4.9	2.170013966	1.21E-20	NA	NA	NA
AC079586.1	2.169390407	0.011388328	NA	NA	NA
AC004221.2	2.168927919	4.95E-06	NA	NA	NA
U47924.32	2.16802571	2.59E-11	NA	NA	NA
LINC00922	2.166614732	0.000929733	long intergenic non-protein coding RNA 922	NA	NA
RP11-435O5.4	2.164972159	5.48E-09	NA	NA	NA
AC003988.1	-2.163201816	1.71E-06	NA	NA	NA
U73166.2	2.162337098	1.89E-25	NA	NA	NA
CTD-2523D13.2	2.160240555	7.96E-11	NA	NA	NA
RP11-626G11.1	2.159733468	2.88E-09	NA	NA	NA
LINC01311	2.157336089	1.93E-32	long intergenic non-protein coding RNA 1311	NA	NA
AC011754.1	2.157222778	0.025414122	NA	NA	NA
LINC01012	2.156936285	1.56E-06	long intergenic non-protein coding RNA 1012	NA	NA
SNHG25	2.156401734	2.31E-23	small nucleolar RNA host gene 25	NA	NA
CTD-2540L5.6	2.156114823	2.57E-05	NA	NA	NA
CTD-2251F13.1	2.155537823	0.007526889	NA	NA	NA
MYLK-AS1	2.153993877	2.36E-32	MYLK antisense RNA 1	NA	NA
LINC01605	2.153522104	8.23E-07	long intergenic non-protein coding RNA 1605	NA	TCONS_00014973
RP11-305B6.3	2.150524868	0.004059208	NA	NA	NA
RP11-657O9.1	2.150122222	0.001595024	NA	NA	NA
FAM212B-AS1	2.149614818	1.87E-09	FAM212B antisense RNA 1	NA	NA
RP11-282I1.1	2.148616306	1.05E-05	NA	NA	NA
RP11-900F13.3	2.148551816	5.26E-08	NA	NA	NA
CTC-513N18.6	2.148035274	1.70E-05	NA	NA	NA
RP11-321G12.1	2.146114265	1.57E-05	NA	NA	NA
RP11-432I5.2	2.145851648	1.77E-06	NA	NA	NA
RP11-480A16.1	2.145431093	2.49E-30	NA	NA	NA
RP11-875O11.3	2.14522677	1.30E-13	NA	NA	NA
CH507-513H4.6	-2.14399778	0.000775852	NA	NA	NA
CTD-2263F21.1	2.142840538	1.71E-05	NA	NA	NA
LINC00685	2.142142358	2.84E-26	long intergenic non-protein coding RNA 685	CXYorf10;NCRNA00107;PPP2R3B-AS1	OTTHUMT00000055574
RP11-568A7.3	2.140545085	0.000107043	NA	NA	NA
RP11-366H4.1	2.140374165	0.007791975	NA	NA	NA
RP11-327L9.1	-2.140214624	0.004412974	NA	NA	NA
TSPEAR-AS1	2.139633051	3.73E-14	TSPEAR antisense RNA 1	NA	NA
LRP4-AS1	2.139175782	2.44E-10	LRP4 antisense RNA 1	NA	NA
RP11-1109F11.5	2.138632616	2.41E-11	NA	NA	NA
RP11-46F15.2	2.135971621	6.82E-20	NA	NA	NA
CTC-537E7.2	-2.135459552	7.69E-09	NA	NA	NA
ZNF252P-AS1	2.132581385	2.66E-26	ZNF252P antisense RNA 1	C8orf77	NA
RP11-59H7.4	2.132436263	1.04E-10	NA	NA	NA
RP13-379L11.2	2.127905798	4.44E-05	NA	NA	NA
RP11-394I13.2	2.127878654	1.53E-17	NA	NA	NA
LINC00616	2.127678778	0.005548962	long intergenic non-protein coding RNA 616	NA	NA
RP11-354K4.2	-2.127409603	0.001625368	NA	NA	NA
CTC-1337H24.4	2.126696818	8.48E-15	NA	NA	NA
RP11-556I14.2	-2.120624891	0.000860196	NA	NA	NA
RP11-422N16.3	-2.11932732	3.55E-10	NA	NA	NA
RP11-715J22.2	2.118600075	6.56E-10	NA	NA	NA
AC009410.1	2.11826201	2.19E-05	NA	NA	NA
RP11-680F20.10	2.118258098	1.01E-06	NA	NA	NA
RP11-600F24.7	2.117003455	1.36E-30	NA	NA	NA
RP11-95P13.2	2.116676441	0.004370654	NA	NA	NA
RP11-304L19.12	2.115357162	2.37E-06	NA	NA	NA
RP11-262I2.2	2.115189125	6.16E-05	NA	NA	NA
RP11-55L3.1	2.114260623	0.038940412	NA	NA	NA
RP11-16C1.1	2.111095043	9.34E-09	NA	NA	NA
CTD-2562G15.3	2.110679692	8.36E-20	NA	NA	NA
RP11-196G18.22	2.110064944	3.12E-43	NA	NA	NA
RP11-92G12.3	2.109845757	4.17E-09	NA	NA	NA
MIR3150B	2.108073012	2.96E-07	microRNA 3150b	NA	hsa-mir-3150b
RP11-91I20.2	2.106904332	2.57E-08	NA	NA	NA
RP5-965G21.4	2.105313402	4.68E-15	NA	NA	NA
CTC-327F10.4	2.1025029	8.73E-06	NA	NA	NA
RP11-348J12.5	-2.102333592	3.56E-08	NA	NA	NA
AC009264.1	2.101944122	0.002479803	NA	NA	NA
LINC00896	2.101195214	6.36E-14	long intergenic non-protein coding RNA 896	NA	FLJ32575
AC008271.1	2.099717076	0.018451141	NA	NA	NA
AC006460.2	2.097720469	1.60E-07	NA	NA	NA
MIR4300HG	2.096605607	0.00237971	MIR4300 host gene	NA	NA
RP13-735L24.1	2.096276712	6.74E-16	NA	NA	NA
RP11-353N14.1	2.094994967	6.15E-05	NA	NA	NA
RP11-1055B8.4	2.094755245	3.03E-22	NA	NA	NA
CTD-2228K2.7	2.093832789	3.49E-17	NA	NA	NA
RP11-83M16.5	2.093074708	0.00015657	NA	NA	NA
RP11-264E20.2	2.092554947	1.74E-08	NA	NA	NA
RP11-81H14.2	2.088512901	1.98E-08	NA	NA	NA
LHFPL3-AS1	2.088196823	0.001393731	LHFPL3 antisense RNA 1	NA	NA
LINC00173	2.087806704	3.78E-11	long intergenic non-protein coding RNA 173	NCRNA00173	FLJ42957
CTD-2227I18.1	2.087420691	7.53E-06	NA	NA	NA
FOXD2-AS1	2.086644512	2.20E-27	FOXD2 antisense RNA 1 (head to head)	NA	MGC12982
RP11-834C11.5	2.086447767	2.57E-06	NA	NA	NA
RP11-1109F11.3	2.085669192	2.13E-23	NA	NA	NA
CTD-3010D24.3	2.085460758	0.000334049	NA	NA	NA
LINC01480	2.08377814	3.65E-11	long intergenic non-protein coding RNA 1480	NA	NA
RP11-167N5.5	2.08344483	3.46E-10	NA	NA	NA
RP11-354K1.2	2.08255853	2.24E-06	NA	NA	NA
RP11-154J22.1	2.082423294	8.66E-18	NA	NA	NA
LINC00683	-2.078785868	4.07E-07	long intergenic non-protein coding RNA 683	NA	NA
HAO2-IT1	-2.077200822	2.67E-08	HAO2 intronic transcript 1	NA	NA
RP11-494H4.3	2.076633813	1.55E-07	NA	NA	NA
RP11-789C2.1	2.075831717	1.21E-05	NA	NA	NA
RP6-114E22.1	2.072740979	0.005575547	NA	NA	NA
RP11-37C7.3	2.072494548	1.68E-19	NA	NA	NA
RP13-192B19.2	2.072078262	1.16E-06	NA	NA	NA
RP11-968A15.2	2.071677392	1.38E-19	NA	NA	NA
RP3-462C17.1	2.071636412	2.17E-05	NA	NA	NA
RP11-883A18.3	2.071571974	5.59E-05	NA	NA	NA
RP11-430G17.3	2.070484016	2.57E-07	NA	NA	NA
KBTBD11-OT1	-2.069890395	6.08E-09	KBTBD11 overlapping transcript 1	NA	NA
RP4-594A5.1	2.068756495	0.002592159	NA	NA	NA
RP11-285J16.1	2.067884563	3.25E-15	NA	NA	NA
RP11-111M22.5	2.067238105	1.84E-08	NA	NA	NA
RP11-715J22.4	2.066016349	3.28E-13	NA	NA	NA
RP11-54O7.18	2.065370694	3.48E-09	NA	NA	NA
LLNLR-268E12.1	2.064552823	5.54E-15	NA	NA	NA
CTD-3065J16.9	2.06440284	1.18E-28	NA	NA	NA
RP11-186F10.2	2.06422789	4.80E-05	NA	NA	NA
RP11-136I14.5	2.063590874	6.56E-11	NA	NA	NA
RP11-411K7.1	2.062814553	9.47E-08	NA	NA	NA
CTC-441N14.2	2.061085109	0.001775129	NA	NA	NA
RP11-411B10.2	2.060091901	1.42E-07	NA	NA	NA
U95743.1	2.060020864	0.001286592	NA	NA	NA
RP11-96A15.1	2.058658994	9.27E-08	NA	NA	NA
RP11-124N19.3	2.056760555	0.006568638	NA	NA	NA
AC139100.4	2.054368156	1.31E-23	NA	NA	NA
RP1-232P20.1	-2.051365955	3.60E-06	NA	NA	NA
RP11-511H23.2	2.051332271	8.46E-23	NA	NA	NA
RP11-789C1.2	-2.050201464	0.005190793	NA	NA	NA
AC017002.1	2.049476956	1.33E-10	NA	NA	NA
RP11-844P9.5	2.047959573	3.67E-12	NA	NA	NA
RP11-184E9.2	2.047436575	0.00490543	NA	NA	NA
RP5-856G1.1	2.04696595	0.000430563	NA	NA	NA
RP11-16K12.1	2.045434039	3.50E-07	NA	NA	NA
XXyac-YX155B6.5	2.045071764	3.69E-06	NA	NA	NA
HHIP-AS1	-2.0434958	1.82E-10	HHIP antisense RNA 1	NA	NA
RP4-545L17.12	2.041643355	2.87E-06	NA	NA	NA
DGCR9	2.041628166	2.11E-12	DiGeorge syndrome critical region gene 9 (non-protein coding)	NA	DGS-A;POM121L5P
AC000095.11	2.041494652	5.32E-07	NA	NA	NA
RP11-485G7.5	2.040021592	1.37E-10	NA	NA	NA
RP11-135A1.2	2.038355846	1.92E-16	NA	NA	NA
RP11-1246C19.1	2.038135627	6.06E-34	NA	NA	NA
RP11-809C18.3	-2.036782205	4.64E-08	NA	NA	NA
TRIM31-AS1	2.035302692	5.12E-07	TRIM31 antisense RNA 1	NA	NA
RP6-65G23.3	2.034835018	9.78E-25	NA	NA	NA
RP11-79O8.1	2.034763938	4.91E-09	NA	NA	NA
RP11-509A17.3	2.034120106	1.06E-06	NA	NA	NA
RP11-227L6.1	2.032747866	1.12E-06	NA	NA	NA
RP11-599B13.3	2.032017691	0.003415665	NA	NA	NA
CTC-542B22.1	2.030943497	4.30E-06	NA	NA	NA
RP11-265E18.1	2.02651347	9.74E-11	NA	NA	NA
RP11-445N18.5	2.026151559	0.013022911	NA	NA	NA
RP11-93B14.4	-2.025515228	1.24E-05	NA	NA	NA
RP11-519G16.5	2.02537993	1.94E-05	NA	NA	NA
AC093702.1	2.018770145	0.005122017	NA	NA	NA
ST6GAL2-IT1	-2.018581686	8.21E-05	ST6GAL2 intronic transcript 1	NA	NA
RP11-123B3.2	2.017636656	0.000435355	NA	NA	NA
RP11-475D10.4	2.016820606	4.63E-11	NA	NA	NA
RP11-34P13.7	2.016055735	3.63E-05	NA	NA	NA
RP11-1055B8.1	2.016050304	4.36E-22	NA	NA	NA
RP11-103B5.4	2.013547609	1.82E-08	NA	NA	NA
AP006621.6	2.013278851	6.12E-17	NA	NA	NA
RP11-13P5.2	2.012773062	8.37E-06	NA	NA	NA
RP11-1105G2.4	2.01259809	9.06E-06	NA	NA	NA
RP11-466F5.8	2.011976443	1.03E-23	NA	NA	NA
EPHA5-AS1	2.01089199	0.042559801	EPHA5 antisense RNA 1	NA	NA
RP11-552D8.1	2.009495323	2.91E-07	NA	NA	NA
AC006277.3	2.008498472	4.85E-27	NA	NA	NA
CTD-3064M3.7	2.007653568	2.42E-14	NA	NA	NA
RP11-454H19.2	-2.007555448	2.56E-10	NA	NA	NA
RP11-205M3.3	-2.006320145	5.54E-07	NA	NA	NA
RP11-124N3.3	2.005006604	0.021052181	NA	NA	NA
CTC-526N19.1	-2.004497605	1.10E-28	NA	NA	NA
RP5-1157M23.2	2.004301723	1.67E-16	NA	NA	NA
AC104024.1	-2.002970077	5.72E-13	NA	NA	NA
CTD-2015H3.2	1.999054525	4.37E-05	NA	NA	NA
RP11-404P21.3	1.9983452	9.29E-10	NA	NA	NA
RP3-439F8.1	1.995873876	2.51E-12	NA	NA	NA
MIR137HG	1.995573467	0.008275381	MIR137 host gene	NA	NA
RP11-429J17.7	1.995444986	3.22E-06	NA	NA	NA
RP4-570O12.3	1.995021139	0.001324397	NA	NA	NA
AC017002.4	1.994934843	4.90E-06	NA	NA	NA
RP11-815M8.1	1.994616831	0.000323323	NA	NA	NA
RP11-542K23.9	1.994463266	2.06E-05	NA	NA	NA
RP11-6B4.1	-1.992525918	8.55E-06	NA	NA	NA
RP4-789D17.5	1.992497454	1.05E-11	NA	NA	NA
MRPL23-AS1	1.989904193	1.98E-05	MRPL23 antisense RNA 1	NA	NA
TMEM26-AS1	-1.98804104	1.23E-18	TMEM26 antisense RNA 1	NA	NA
KB-1742H10.3	1.986249294	1.17E-09	NA	NA	NA
RP11-99L13.2	1.982524594	0.000247179	NA	NA	NA
RP11-794G24.1	1.982259991	1.76E-08	NA	NA	NA
AC060834.3	1.981343289	0.034159898	NA	NA	NA
RP11-421M1.8	1.980579218	1.22E-15	NA	NA	NA
CTB-61M7.2	-1.979052376	1.63E-10	NA	NA	NA
RP3-332B22.1	1.978082922	0.000247313	NA	NA	NA
RP11-43N5.1	1.97800228	1.80E-06	NA	NA	NA
GTSCR1	-1.977960882	3.61E-07	Gilles de la Tourette syndrome chromosome region, candidate 1 (non-protein coding)	NA	NA
RP5-1198O20.4	1.976691482	5.95E-13	NA	NA	NA
AC104389.28	1.975909085	0.000117935	NA	NA	NA
RP11-923I11.4	1.974645239	8.48E-07	NA	NA	NA
RP11-573D15.2	1.971640907	1.73E-08	NA	NA	NA
AC004160.4	-1.971389733	1.59E-06	NA	NA	NA
RP11-474G23.3	1.969758116	1.64E-17	NA	NA	NA
LINC01036	1.968911393	0.016995234	long intergenic non-protein coding RNA 1036	NA	NA
RP11-655G22.1	1.96823846	0.025058738	NA	NA	NA
LINC01267	1.968182937	0.000276023	long intergenic non-protein coding RNA 1267	NA	NA
LINC00189	1.968169602	3.69E-08	long intergenic non-protein coding RNA 189	C21orf109;NCRNA00189	NA
RP11-31F19.1	-1.967727946	1.54E-11	NA	NA	NA
AC139100.3	1.967226867	3.50E-18	NA	NA	NA
RP1-287H17.1	1.967096851	0.002928966	NA	NA	NA
RP11-48G14.1	1.967074699	0.000239266	NA	NA	NA
LINC00152	1.966505705	2.50E-24	long intergenic non-protein coding RNA 152	C2orf59;NCRNA00152	MGC4677
SRGAP3-AS2	1.966005439	0.002811676	SRGAP3 antisense RNA 2	NA	NA
RP11-109A6.2	-1.965610569	1.41E-10	NA	NA	NA
RP5-942I16.1	1.964064035	2.71E-06	NA	NA	NA
FLJ31104	1.963802596	2.29E-19	NA	NA	NA
RP11-345K9.2	1.963795415	0.012421938	NA	NA	NA
CYP4A22-AS1	1.963679021	3.90E-12	CYP4A22 antisense RNA 1	NA	ncRNA-a3
RP11-147L13.2	1.963641216	5.04E-15	NA	NA	NA
RP4-536B24.4	1.963576122	1.72E-06	NA	NA	NA
POU6F2-AS2	1.962058136	0.013733632	POU6F2 antisense RNA 2	NA	FLJ12971
RP11-190J1.3	1.961074311	0.019687718	NA	NA	NA
RP11-91H12.4	1.960065659	0.003236665	NA	NA	NA
CTD-2531D15.4	1.959650861	1.42E-05	NA	NA	NA
AC003088.1	1.959473439	3.34E-05	NA	NA	NA
CTD-2527I21.15	1.958606538	3.10E-12	NA	NA	NA
CTD-3064H18.4	1.957851335	2.89E-05	NA	NA	NA
RP11-527N22.1	1.954213788	2.01E-14	NA	NA	NA
RP5-856G1.2	1.953681108	0.000494427	NA	NA	NA
CTD-3234P18.6	1.953218899	6.92E-11	NA	NA	NA
CTC-435M10.12	1.952496456	3.38E-18	NA	NA	NA
RP4-794I6.4	1.948263042	6.96E-11	NA	NA	NA
RP11-150D5.2	1.947925578	0.003281199	NA	NA	NA
AC108868.5	1.946996956	0.017166668	NA	NA	NA
AP001469.9	1.946673418	9.57E-25	NA	NA	NA
CTD-2547G23.4	1.945751228	9.80E-40	NA	NA	NA
RP11-689C9.1	1.942006005	0.002095299	NA	NA	NA
RP5-1009E24.8	1.940130757	2.02E-10	NA	NA	NA
AP003774.6	-1.939433667	6.63E-18	NA	NA	NA
CTB-138E5.1	1.938940589	0.000102924	NA	NA	NA
RP11-1055B8.3	1.938852892	6.54E-10	NA	NA	NA
AC007682.1	1.938056134	0.024238486	NA	NA	NA
RP11-546J1.1	1.937968872	3.37E-18	NA	NA	NA
RP11-469H8.6	1.937965026	0.001351052	NA	NA	NA
RP5-881P19.7	1.93794069	1.09E-06	NA	NA	NA
RP4-758J18.7	1.937198639	5.62E-10	NA	NA	NA
RP11-12K22.1	1.935998176	0.006448603	NA	NA	NA
MUC2	1.935992251	0.000605315	mucin 2, oligomeric mucus/gel-forming	NA	NA
RP1-45C12.1	1.935385951	7.03E-08	NA	NA	NA
MIMT1	1.935267321	0.00026794	MER1 repeat containing imprinted transcript 1 (non-protein coding)	NA	MIM1;NCRNA00067;LINC00067
LINC01085	1.934788807	0.000530551	long intergenic non-protein coding RNA 1085	NA	NA
RP11-632P5.1	1.93461442	1.52E-05	NA	NA	NA
RP11-555G19.1	1.933923793	0.049119156	NA	NA	NA
RP11-359G22.2	1.933754726	1.97E-08	NA	NA	NA
RP11-68L18.1	1.933326293	4.10E-08	NA	NA	NA
RP11-328K4.1	-1.92986614	2.68E-09	NA	NA	NA
DNM1P35	1.928077144	5.66E-16	dynamin 1 pseudogene 35	DNM1DN8@	DNM1DN8-2
AC108868.6	1.92780329	0.033156397	NA	NA	NA
RP11-662G23.1	1.925603153	0.002047291	NA	NA	NA
RP11-15B24.4	1.925127844	0.004131406	NA	NA	NA
LINC01556	1.924790756	8.85E-06	long intergenic non-protein coding RNA 1556	C6orf100	dJ25J6.5
AC005754.8	1.923133896	1.30E-06	NA	NA	NA
RP11-95P13.1	1.922524049	6.27E-05	NA	NA	NA
RP11-367F23.1	1.921583933	5.88E-07	NA	NA	NA
PRC1-AS1	1.921201439	1.04E-11	PRC1 antisense RNA 1	NA	NA
AC005387.2	1.92040963	6.05E-10	NA	NA	NA
RP3-395M20.3	1.919879243	0.000189913	NA	NA	NA
LINC01208	1.918702006	0.00016342	long intergenic non-protein coding RNA 1208	NA	NA
RP11-510M2.5	-1.918540669	0.001050874	NA	NA	NA
CLRN1-AS1	-1.917206427	3.92E-06	CLRN1 antisense RNA 1	CLRN1OS	UCRP
WARS2-IT1	-1.915586728	5.04E-11	WARS2 intronic transcript 1	NA	NA
RP11-269C23.5	1.914328531	9.08E-05	NA	NA	NA
RP11-99J16__A.2	1.913730559	1.19E-05	NA	NA	NA
RP11-118E18.1	1.911696811	8.82E-06	NA	NA	NA
RP5-1074L1.4	1.911660865	2.39E-34	NA	NA	NA
AC093375.1	1.910139702	4.10E-10	NA	NA	NA
RP11-711C17.1	1.908810673	0.009402887	NA	NA	NA
RP11-74E22.8	1.908368268	9.06E-05	NA	NA	NA
RP11-68I18.10	1.90797401	3.32E-18	NA	NA	NA
RP1-65P5.5	1.906443476	0.001888199	NA	NA	NA
RP11-313P13.5	1.906037271	7.12E-10	NA	NA	NA
CELF2-AS1	1.905546718	0.000327665	CELF2 antisense RNA 1	C10orf31	FLJ40494;Em:AC026887.2
AP001257.1	-1.905352668	2.20E-08	NA	NA	NA
RP11-386G11.5	1.903723148	4.95E-11	NA	NA	NA
RP11-20I20.4	1.90366238	9.82E-21	NA	NA	NA
RP11-573G6.10	1.903487492	2.12E-06	NA	NA	NA
RP11-81H14.1	1.903386851	4.21E-06	NA	NA	NA
CTD-2280E9.1	1.902881028	4.34E-07	NA	NA	NA
RP11-15A1.2	1.900967255	6.11E-08	NA	NA	NA
RP13-638C3.5	1.900316347	3.07E-07	NA	NA	NA
RP11-295G12.1	1.900061938	0.004658389	NA	NA	NA
RP11-434I12.3	1.898738661	5.76E-07	NA	NA	NA
CTD-2619J13.13	1.898440514	4.54E-05	NA	NA	NA
CLDN10-AS1	1.897260569	0.024254407	CLDN10 antisense RNA 1	NA	NA
AC007750.5	1.89690074	4.19E-07	NA	NA	NA
ELDR	1.895569487	8.89E-06	EGFR long non-coding downstream RNA	LINC01156	Fabl
AC005618.6	1.894999851	2.33E-11	NA	NA	NA
MKRN3-AS1	1.892563494	0.000274674	MKRN3 antisense RNA 1	ZNF127AS;MKRN3AS;MKRN3-AS	FNZ127;NCRNA00009;ZNF127-AS
AP001412.1	1.892195631	2.68E-15	NA	NA	NA
RP11-1O10.1	1.891839232	0.002874661	NA	NA	NA
TM4SF19-AS1	1.891335452	2.90E-20	TM4SF19 antisense RNA 1	NA	NA
AL161668.5	-1.891304788	3.06E-13	NA	NA	NA
CTD-2134P3.1	1.89121021	0.006541556	NA	NA	NA
RP11-10H3.1	-1.890794208	2.11E-05	NA	NA	NA
RP5-1031D4.3	1.890274675	2.33E-09	NA	NA	NA
AC008984.2	-1.889443362	2.34E-11	NA	NA	NA
RP11-159H10.3	1.886830239	2.95E-05	NA	NA	NA
AC005264.2	1.886785117	1.80E-10	NA	NA	NA
RP11-15I11.2	1.88675526	1.57E-05	NA	NA	NA
PSORS1C3	1.886210727	2.03E-10	psoriasis susceptibility 1 candidate 3 (non-protein coding)	NA	NCRNA00196
CTC-378H22.2	1.884570226	2.03E-08	NA	NA	NA
CTA-228A9.3	1.883647402	2.82E-21	NA	NA	NA
DSCR10	1.883628368	0.025377894	Down syndrome critical region 10 (non-protein coding)	NA	NA
RP5-827C21.6	1.881080169	1.39E-05	NA	NA	NA
RP11-308D13.3	1.881029024	0.00018132	NA	NA	NA
RP11-498C9.17	1.881011145	0.000443492	NA	NA	NA
RP11-603J24.14	1.880481689	1.50E-07	NA	NA	NA
HCG20	1.87970252	2.85E-09	HLA complex group 20 (non-protein coding)	NA	AB023051.1;NCRNA00149
LBX1-AS1	1.879688174	0.018717885	LBX1 antisense RNA 1 (head to head)	NA	FLJ41350
LINC01607	1.875206551	1.57E-14	long intergenic non-protein coding RNA 1607	NA	NA
C9orf173-AS1	1.873541384	2.70E-15	C9orf173 antisense RNA 1	NA	NA
RP11-285G1.9	1.873155908	1.06E-06	NA	NA	NA
RP11-809O17.1	1.873081075	1.86E-09	NA	NA	NA
LINC01561	-1.872990027	3.05E-06	long intergenic non-protein coding RNA 1561	C10orf85	FLJ37402;Em:AC023282.2
GAS5	1.871880368	6.74E-29	growth arrest specific 5 (non-protein coding)	NA	SNHG2;NCRNA00030
LINC01389	1.871444232	1.63E-15	long intergenic non-protein coding RNA 1389	NA	NA
LA16c-358B7.4	1.871141577	2.81E-09	NA	NA	NA
RP11-432J24.5	1.870916705	8.73E-05	NA	NA	NA
RP11-148K1.10	1.87075189	5.54E-08	NA	NA	NA
RP13-977J11.8	1.869773238	0.001966085	NA	NA	NA
RP11-57A19.2	1.869414081	1.06E-06	NA	NA	NA
LINC01091	1.869378745	8.48E-12	long intergenic non-protein coding RNA 1091	NA	NA
RP1-170O19.17	1.868550998	0.011197121	NA	NA	NA
RP11-172H24.4	1.86753799	2.47E-08	NA	NA	NA
WT1-AS	1.866688526	0.000239465	WT1 antisense RNA	WIT1	WIT-1;WT1AS;WT1-AS1
RP5-1025A1.3	1.866647094	0.000147338	NA	NA	NA
RP11-7F18.2	1.866322729	1.60E-12	NA	NA	NA
RP11-94A24.1	1.865141977	1.45E-06	NA	NA	NA
RP11-323F24.3	1.864849131	2.51E-09	NA	NA	NA
FAM99A	-1.862467486	6.96E-07	family with sequence similarity 99 member A (non-protein coding)	NA	FLJ42833
CTA-299D3.8	1.860390234	0.04199793	NA	NA	NA
RP11-680C21.1	1.856289373	0.000109784	NA	NA	NA
CTD-2035E11.3	1.854915164	1.54E-07	NA	NA	NA
RP5-1186N24.3	1.854160667	7.82E-05	NA	NA	NA
RP11-298I3.3	1.853760474	6.87E-19	NA	NA	NA
CTD-2231E14.2	1.852228002	4.91E-15	NA	NA	NA
RP11-538D16.2	1.851105833	1.90E-08	NA	NA	NA
RP11-227D13.1	1.850838251	8.10E-07	NA	NA	NA
CTD-2311M21.3	1.850393203	5.83E-09	NA	NA	NA
LINC01559	1.850260323	0.000751895	long intergenic non-protein coding RNA 1559	C12orf36	FLJ33810
CTD-2553C6.1	1.848674142	8.78E-07	NA	NA	NA
AC084219.4	1.848459675	3.27E-09	NA	NA	NA
LINC00336	1.847405163	0.00076636	long intergenic non-protein coding RNA 336	C6orf227;NCRNA00336	FLJ43752
RP11-299H22.6	1.84671419	0.000381027	NA	NA	NA
RP11-184A2.2	1.845197452	0.002015409	NA	NA	NA
RP11-500G10.5	1.844644818	1.88E-12	NA	NA	NA
RP11-260O18.1	1.843878273	0.021620513	NA	NA	NA
RP11-711D18.2	1.84353736	1.92E-06	NA	NA	NA
U91328.22	1.842810007	1.16E-11	NA	NA	NA
CASC15	1.842714455	1.07E-10	cancer susceptibility candidate 15 (non-protein coding)	LINC00340	NA
CTD-2105E13.16	1.842149332	8.17E-05	NA	NA	NA
CTA-223H9.9	1.84041185	5.37E-11	NA	NA	NA
RP5-1139I1.1	1.838782492	0.000921032	NA	NA	NA
RP11-1029J19.4	1.838485254	0.000870782	NA	NA	NA
RP11-772C9.1	-1.837738153	3.86E-09	NA	NA	NA
RP1-63G5.7	1.837546592	0.000320933	NA	NA	NA
RP11-96C21.2	1.836580547	7.80E-06	NA	NA	NA
AP001596.6	1.836537628	2.58E-05	NA	NA	NA
MIR4435-2HG	1.836101973	1.30E-28	MIR4435-2 host gene	MIR4435-1HG	LINC00978;AGD2;AK001796
RP5-1154L15.2	1.83512404	2.07E-06	NA	NA	NA
RP11-112J3.16	1.834945151	8.38E-15	NA	NA	NA
RP11-96H17.3	1.833328876	0.029184364	NA	NA	NA
AC010969.1	-1.832431916	9.12E-06	NA	NA	NA
CTD-2281M20.1	1.832147058	5.09E-05	NA	NA	NA
LA16c-385E7.1	1.831485627	2.00E-07	NA	NA	NA
AC159540.1	1.831480519	2.46E-10	NA	NA	NA
AC114812.8	1.830240575	2.71E-05	NA	NA	NA
CTD-2008P7.1	1.830070153	8.06E-05	NA	NA	NA
LINC00184	1.830040939	5.29E-06	long intergenic non-protein coding RNA 184	NCRNA00184	HANC
CTC-453G23.5	1.828420051	2.14E-07	NA	NA	NA
LINC01397	1.828385491	0.000822512	long intergenic non-protein coding RNA 1397	NA	NA
LINC01143	1.828296476	0.011513581	long intergenic non-protein coding RNA 1143	NA	NA
RP11-461F11.3	1.828172899	0.007656989	NA	NA	NA
ARAP1-AS1	1.828148913	0.003797752	ARAP1 antisense RNA 1	NA	NA
RP11-640I15.1	1.826874085	4.93E-07	NA	NA	NA
RP11-326K13.5	-1.822924532	2.63E-12	NA	NA	NA
RP11-972P1.11	1.822854843	1.19E-11	NA	NA	NA
RP11-923I11.6	1.822638611	3.76E-15	NA	NA	NA
RP11-1055B8.10	1.821137233	1.32E-06	NA	NA	NA
CTB-107G13.1	-1.821089	8.59E-06	NA	NA	NA
CTB-12O2.1	1.820926998	4.56E-05	NA	NA	NA
LHFPL3-AS2	1.820539668	5.21E-05	LHFPL3 antisense RNA 2	NA	NA
RP1-148H17.1	1.817243397	1.35E-06	NA	NA	NA
RP11-64C12.6	1.816050902	0.009013142	NA	NA	NA
LINC00593	1.815954848	0.000131276	long intergenic non-protein coding RNA 593	C15orf50	MGC42951
AC004854.4	1.815843019	8.80E-07	NA	NA	NA
RP11-629O1.2	1.815122511	2.69E-19	NA	NA	NA
RP11-1080G15.1	-1.814925269	2.33E-16	NA	NA	NA
AC078942.1	-1.814611054	1.22E-06	NA	NA	NA
FALEC	1.814545279	7.45E-10	focally amplified long non-coding RNA in epithelial cancer	LINC00568	ncRNA-a1;FAL1
CTC-344H19.4	1.814118726	4.18E-07	NA	NA	NA
LINC00308	1.814074129	0.001783184	long intergenic non-protein coding RNA 308	C21orf74;NCRNA00308	PRED16
C5orf66-AS1	1.812382933	0.029874829	C5orf66 antisense RNA 1	NA	CTC-276P9.1;Epist
ZMIZ1-AS1	1.812102249	1.00E-16	ZMIZ1 antisense RNA 1	NA	NA
RP11-148K1.12	1.809026657	4.35E-29	NA	NA	NA
GUSBP11	1.808367413	9.19E-24	glucuronidase, beta pseudogene 11	NA	NA
AC010967.2	1.808176889	0.000122342	NA	NA	NA
RUSC1-AS1	1.805871557	8.08E-33	RUSC1 antisense RNA 1	C1orf104	FLJ35976
SOX9-AS1	1.805296047	1.02E-11	SOX9 antisense RNA 1	NA	FLJ37644
AP000997.3	1.803037649	1.05E-05	NA	NA	NA
RP11-809H16.4	1.802837898	0.006296827	NA	NA	NA
RP11-563N4.1	1.802744258	1.42E-14	NA	NA	NA
AP000696.2	1.802684576	0.049760866	NA	NA	NA
LINC00462	1.800313078	0.004085417	long intergenic non-protein coding RNA 462	NA	NA
AC005363.11	1.800273127	1.95E-06	NA	NA	NA
RP11-143K11.7	1.798008296	1.56E-16	NA	NA	NA
RP11-399E6.4	1.797125914	0.000416454	NA	NA	NA
RP11-20F18.1	1.796344001	0.031411788	NA	NA	NA
CTB-178M22.2	1.795715545	2.22E-08	NA	NA	NA
RP11-104O19.4	1.795067366	2.59E-08	NA	NA	NA
LINC01126	1.794346051	2.61E-14	long intergenic non-protein coding RNA 1126	NA	NA
LINGO1-AS1	1.794285292	0.006089254	LINGO1 antisense RNA 1	NA	NA
RP11-258F1.2	-1.793723635	1.22E-08	NA	NA	NA
UNC5B-AS1	1.792819755	1.84E-05	UNC5B antisense RNA 1	NA	NA
LINC00244	1.792476224	6.96E-07	long intergenic non-protein coding RNA 244	C7orf4;NCRNA00244	NA
KRTAP5-AS1	1.791580009	3.37E-08	KRTAP5-1/KRTAP5-2 antisense RNA 1	NA	NA
AP001432.14	1.791499849	6.09E-10	NA	NA	NA
RP11-977G19.14	1.790768124	5.37E-06	NA	NA	NA
AC004231.2	1.789648807	6.84E-05	NA	NA	NA
RP11-1260E13.4	-1.788930154	2.96E-18	NA	NA	NA
AC007792.1	1.787768391	2.49E-05	NA	NA	NA
COLCA1	1.787554983	4.29E-13	colorectal cancer associated 1	C11orf92	FLJ45803;CASC12
RP3-406P24.5	1.787385534	5.35E-20	NA	NA	NA
AP006222.2	1.786909733	5.80E-12	NA	NA	NA
RP11-181E10.3	1.786157362	8.27E-07	NA	NA	NA
STK24-AS1	1.785538141	1.55E-17	STK24 antisense RNA 1	NA	NA
RP11-278L15.2	1.785240346	7.85E-14	NA	NA	NA
RP11-98D18.9	1.784878518	2.68E-21	NA	NA	NA
AP001626.2	1.783967989	7.16E-05	NA	NA	NA
AP002954.4	-1.783831238	8.22E-12	NA	NA	NA
FGF14-IT1	-1.783576575	2.62E-05	FGF14 intronic transcript 1	NA	NA
AC005754.7	1.782980965	0.006926861	NA	NA	NA
RP11-235E17.6	1.782019182	3.81E-15	NA	NA	NA
RP11-209D14.2	1.78127719	0.000643348	NA	NA	NA
RP11-552M14.1	1.780434543	0.010342679	NA	NA	NA
RP3-326I13.1	1.780001137	0.02178712	NA	NA	NA
MIR3945HG	-1.776805195	1.47E-13	MIR3945 host gene	NA	NA
SRGAP3-AS4	1.776493959	0.008593995	SRGAP3 antisense RNA 4	NA	NA
CTD-2201I18.1	1.773580032	5.94E-16	NA	NA	NA
LINC01510	1.772749103	0.000151199	long intergenic non-protein coding RNA 1510	NA	NA
RP11-461F11.2	1.77138244	0.00365633	NA	NA	NA
RP11-273G15.2	-1.771341391	1.79E-08	NA	NA	NA
RP11-381N20.2	1.770203121	0.006223158	NA	NA	NA
RP11-713C5.1	1.769762129	0.00058118	NA	NA	NA
RP11-40E6.2	1.769665289	1.00E-05	NA	NA	NA
ERVH-1	1.769443004	0.001103186	endogenous retrovirus group H member 1	NA	HERV-H4p15.2
AC096574.5	1.768484682	2.15E-08	NA	NA	NA
CTB-50L17.9	1.768309134	6.95E-13	NA	NA	NA
RP5-828H9.1	1.76734046	0.000845677	NA	NA	NA
MIR202HG	1.766612187	0.010723803	MIR202 host gene	NA	NA
RP11-108L7.4	1.766534655	6.18E-07	NA	NA	NA
RP11-651L5.3	1.764392179	2.58E-22	NA	NA	NA
LINC01580	1.762837068	0.042330163	long intergenic non-protein coding RNA 1580	NA	NA
AC003003.5	1.761996878	1.51E-05	NA	NA	NA
RP11-496D24.2	1.761828421	0.000898744	NA	NA	NA
CTA-315H11.2	1.761576624	1.52E-18	NA	NA	NA
RP13-49I15.6	1.760725254	2.38E-05	NA	NA	NA
LINC00880	1.76014193	3.70E-08	long intergenic non-protein coding RNA 880	NA	NA
RP11-715H19.2	-1.760050188	3.03E-05	NA	NA	NA
LINC00346	1.759743648	5.78E-13	long intergenic non-protein coding RNA 346	C13orf29;NCRNA00346	NA
RP11-767I20.1	-1.7597339	1.58E-07	NA	NA	NA
BLACAT1	1.75828479	0.000851834	bladder cancer associated transcript 1 (non-protein coding)	NA	linc-UBC1;LINC00912;onco-lncRNA-30
AC019185.4	1.756343586	0.001488617	NA	NA	NA
RP11-179K3.2	-1.755105063	1.74E-07	NA	NA	NA
RP11-31E13.2	-1.754729049	0.000606962	NA	NA	NA
CTD-2012K14.2	1.754712141	7.59E-05	NA	NA	NA
RP11-44N21.1	1.754081256	1.80E-08	NA	NA	NA
RP11-383I23.2	1.753405869	2.39E-10	NA	NA	NA
HEXA-AS1	1.752228248	1.26E-14	HEXA antisense RNA 1	C15orf34	FLJ13315
AC012613.2	-1.751891503	1.52E-08	NA	NA	NA
RP11-12L8.1	1.751576949	0.007814753	NA	NA	NA
MIR9-3HG	1.751525436	2.12E-07	MIR9-3 host gene	LINC00925	NA
CH507-513H4.5	-1.75028353	2.15E-12	NA	NA	NA
RP11-426C22.1	1.750114422	5.41E-05	NA	NA	NA
RP11-54O7.1	1.749498093	0.002388772	NA	NA	NA
LINC00482	1.748973174	1.32E-19	long intergenic non-protein coding RNA 482	C17orf55	FLJ39421
RP11-472K17.3	1.748604817	0.000132275	NA	NA	NA
KB-1572G7.2	1.747833818	7.68E-18	NA	NA	NA
RP11-114G11.5	1.747314594	1.19E-05	NA	NA	NA
RP11-501J20.5	-1.747305418	0.000421203	NA	NA	NA
AC007163.3	1.747280122	0.000196485	NA	NA	NA
PLCE1-AS1	1.746018779	1.04E-05	PLCE1 antisense RNA 1	NA	NA
RP11-455O6.2	1.744710695	1.51E-10	NA	NA	NA
RP11-817J15.3	-1.74339878	0.000424267	NA	NA	NA
PLA2G4C-AS1	1.742468807	7.86E-12	PLA2G4C antisense RNA 1	NA	NA
RP11-439C15.5	-1.741753492	0.000317446	NA	NA	NA
CTD-3035K23.6	1.741748318	4.83E-05	NA	NA	NA
AC005256.1	1.741549613	0.023772323	NA	NA	NA
RP11-154H23.3	1.740978391	1.33E-09	NA	NA	NA
RP11-1114I9.1	1.73916861	0.011451931	NA	NA	NA
L29074.3	1.738828058	1.26E-05	NA	NA	NA
CTB-40H15.4	1.738757197	7.67E-08	NA	NA	NA
AC007966.1	1.738571451	2.33E-06	NA	NA	NA
RP11-766N7.3	1.737915654	0.001409208	NA	NA	NA
RP11-109E24.1	1.736992502	0.004323225	NA	NA	NA
RP11-180O5.2	1.736228129	2.42E-05	NA	NA	NA
RP11-168F9.2	1.735049708	1.90E-05	NA	NA	NA
CTD-2256P15.1	1.734575987	6.48E-07	NA	NA	NA
KB-1980E6.3	1.73449637	0.001472321	NA	NA	NA
LINC00885	-1.733658507	1.55E-05	long intergenic non-protein coding RNA 885	NA	NA
RP11-363E6.3	1.733342655	1.12E-05	NA	NA	NA
RP11-165A20.3	1.732799914	2.12E-08	NA	NA	NA
RP11-387A1.5	1.732067372	0.001037734	NA	NA	NA
RP11-331K21.1	-1.731996591	6.69E-08	NA	NA	NA
RP11-65J3.3	1.731309123	0.000584006	NA	NA	NA
IGF2-AS	1.731051024	0.000391072	IGF2 antisense RNA	IGF2AS	PEG8;IGF2-AS1
RP11-96D1.6	-1.730561657	2.37E-11	NA	NA	NA
CTA-363E6.6	1.730212312	0.00071534	NA	NA	NA
RP5-967N21.11	1.729822695	2.78E-19	NA	NA	NA
AC145343.2	1.729431314	4.10E-16	NA	NA	NA
AC114803.3	1.729298315	0.018429689	NA	NA	NA
AJ003147.8	1.727838145	0.01209567	NA	NA	NA
RP11-188D8.1	1.726967558	9.97E-13	NA	NA	NA
RP11-507B12.2	1.726887676	0.000381146	NA	NA	NA
AL022393.9	1.726878439	2.38E-08	NA	NA	NA
CASC16	1.726680911	0.000303142	cancer susceptibility candidate 16 (non-protein coding)	LINC00918	LOC643714
HDAC11-AS1	1.726654606	1.46E-06	HDAC11 antisense RNA 1	NA	NA
AP000688.29	1.725885399	0.001068677	NA	NA	NA
AC133644.2	1.725333954	6.96E-15	NA	NA	NA
RP4-781K5.4	1.724136877	7.40E-05	NA	NA	NA
RP11-479J7.2	1.721980319	0.000118697	NA	NA	NA
RP11-392O17.2	1.720608648	3.75E-17	NA	NA	NA
CTC-236F12.4	1.719751896	1.38E-07	NA	NA	NA
LINC00640	1.718888812	2.86E-05	long intergenic non-protein coding RNA 640	NA	NA
AC010148.1	1.718498174	2.51E-11	NA	NA	NA
RP11-281P23.2	1.718382818	0.000410287	NA	NA	NA
RP11-445N20.2	1.71714	5.85E-12	NA	NA	NA
RP11-1124B17.1	1.717095923	0.00305484	NA	NA	NA
AC087294.2	1.716105879	3.44E-12	NA	NA	NA
RP11-356C4.5	1.715942399	7.88E-09	NA	NA	NA
LINC01170	1.715373637	0.003056218	long intergenic non-protein coding RNA 1170	NA	NA
RP11-111M22.4	1.714066884	2.51E-12	NA	NA	NA
RP5-1092A3.5	1.713558762	1.98E-06	NA	NA	NA
RP11-536O18.1	1.713550898	6.18E-06	NA	NA	NA
ZNF793-AS1	1.712847217	6.93E-09	ZNF793 antisense RNA 1 (head to head)	NA	NA
RP11-126L15.4	1.712787862	8.30E-10	NA	NA	NA
CTD-3001H11.2	1.711014875	5.79E-17	NA	NA	NA
HCG25	1.710963214	5.02E-30	HLA complex group 25 (non-protein coding)	NA	dJ1033B10.16
RP11-248B24.1	1.71038632	0.000756503	NA	NA	NA
AP001619.2	1.70903426	3.91E-06	NA	NA	NA
RP5-836N17.4	1.708495336	1.93E-06	NA	NA	NA
RP11-583F2.2	1.707943178	1.72E-08	NA	NA	NA
RP11-575I8.1	-1.707607395	0.000249605	NA	NA	NA
RP1-140K8.5	1.706679357	3.75E-08	NA	NA	NA
RP11-528I4.2	1.706006893	1.73E-06	NA	NA	NA
RP11-685G9.2	1.705287382	0.016956138	NA	NA	NA
RP11-115D19.2	1.704775342	0.025268398	NA	NA	NA
MIR519A2	1.704675767	0.000716638	microRNA 519a-2	MIRN519A-2;MIRN519A2	hsa-mir-519a-2
RP11-33A14.1	1.704617076	0.001743399	NA	NA	NA
RP11-341N2.1	1.704177483	3.83E-11	NA	NA	NA
C10orf71-AS1	1.703955691	0.024410604	C10orf71 antisense RNA 1	NA	NA
RP11-455O6.5	1.703751058	1.13E-06	NA	NA	NA
RP11-385N23.1	1.703671753	0.02333938	NA	NA	NA
PTPRG-AS1	1.70324753	1.57E-09	PTPRG antisense RNA 1	NA	NA
RP11-26J3.1	1.701527918	1.22E-05	NA	NA	NA
RP11-85G21.2	1.699137824	0.027322036	NA	NA	NA
RP11-445N20.3	1.697409631	2.07E-05	NA	NA	NA
SATB2-AS1	1.69737757	6.18E-11	SATB2 antisense RNA 1	NA	NA
RP11-465N4.4	1.697152163	3.39E-18	NA	NA	NA
HCG9	1.696253271	2.29E-08	HLA complex group 9 (non-protein coding)	NA	PERB11;HCGIX;HCGIX4;HCGIX-4
RP1-90J4.1	-1.694994534	2.04E-06	NA	NA	NA
NAV2-AS3	1.694178701	0.000840463	NAV2 antisense RNA 3	NA	NA
RP4-769N13.7	1.693911417	1.26E-05	NA	NA	NA
RP11-93H24.3	1.693031912	1.21E-22	NA	NA	NA
RP11-472G21.2	1.69300254	6.67E-05	NA	NA	NA
RP11-365O16.3	-1.692152188	4.92E-11	NA	NA	NA
RP11-544M22.1	1.690237197	0.000158656	NA	NA	NA
RP4-715N11.2	1.688701339	0.005514846	NA	NA	NA
MIR3681HG	1.688059295	2.02E-05	MIR3681 host gene	NA	NA
RP3-324O17.8	1.687998431	3.79E-07	NA	NA	NA
CTD-3051D23.1	1.687981575	6.52E-07	NA	NA	NA
RP11-699A5.2	1.687844383	3.85E-08	NA	NA	NA
CTD-2561B21.8	1.686453402	6.37E-22	NA	NA	NA
RP11-982M15.8	1.684153121	0.000317895	NA	NA	NA
RP11-366L20.2	1.684074283	0.001112989	NA	NA	NA
AC145110.1	1.683982327	2.11E-06	NA	NA	NA
LINC00528	1.683008954	1.15E-21	long intergenic non-protein coding RNA 528	C22orf37	FLJ40542
RP11-936I5.1	1.682851843	4.26E-08	NA	NA	NA
RP11-239L20.6	1.682394819	1.21E-05	NA	NA	NA
CTD-2527I21.14	1.68215613	3.78E-10	NA	NA	NA
RP11-264E20.1	1.681708413	6.49E-06	NA	NA	NA
RP1-154K9.2	1.681665433	0.012725963	NA	NA	NA
RP11-285G1.14	1.681105207	2.71E-11	NA	NA	NA
RP11-333I13.1	1.678998152	1.53E-10	NA	NA	NA
CTD-2081C10.1	1.678645286	0.028180873	NA	NA	NA
RP11-475O23.2	-1.678539195	4.71E-09	NA	NA	NA
MAGI2-AS3	-1.678484724	2.48E-10	MAGI2 antisense RNA 3	NA	NA
RP11-146F11.5	1.67779986	9.09E-08	NA	NA	NA
AC142293.3	1.677663535	0.01368225	NA	NA	NA
CTC-367J11.1	1.676933001	2.44E-07	NA	NA	NA
RP11-321F8.4	1.676892258	1.75E-13	NA	NA	NA
MIS18A-AS1	1.676033485	3.92E-10	MIS18A antisense RNA 1	NA	NA
RP11-115D19.3	1.67570657	0.015491198	NA	NA	NA
RP11-29B2.6	1.675546095	2.14E-10	NA	NA	NA
RP11-370I10.12	1.675348623	3.91E-06	NA	NA	NA
CTB-176F20.3	1.673644431	8.74E-17	NA	NA	NA
LINC01087	1.67320079	0.008485405	long intergenic non-protein coding RNA 1087	NA	NA
AC072062.1	1.672943711	8.13E-08	NA	NA	NA
LINC01089	1.672205001	2.26E-34	long intergenic non-protein coding RNA 1089	NA	NA
RP11-544L8__B.4	-1.669389635	2.21E-07	NA	NA	NA
FAM3D-AS1	-1.669119977	3.04E-08	FAM3D antisense RNA 1	NA	lnc-KCTD6-3
RP6-74O6.2	1.667628828	1.83E-12	NA	NA	NA
RP4-803J11.2	1.667380783	1.74E-07	NA	NA	NA
RP11-279F6.2	1.66693298	0.000102992	NA	NA	NA
RP3-369A17.4	-1.665592382	1.17E-08	NA	NA	NA
RP11-715J22.3	1.66555612	6.25E-15	NA	NA	NA
RP11-972P1.10	1.665018249	1.09E-08	NA	NA	NA
AC002463.3	1.664872617	0.049384268	NA	NA	NA
RP11-342C20.2	-1.664616002	0.012619954	NA	NA	NA
RP11-344E13.4	1.664505781	0.03155868	NA	NA	NA
SNHG3	1.663334807	2.47E-21	small nucleolar RNA host gene 3	RNU17D;RNU17C	U17HG;U17HG-A;NCRNA00014
RP11-561I11.3	1.662036429	0.023982592	NA	NA	NA
RP11-439C15.4	-1.660570494	1.92E-05	NA	NA	NA
RP11-145H9.3	1.660233055	1.58E-05	NA	NA	NA
RP11-227H15.4	1.657636585	0.000202172	NA	NA	NA
LINC01479	1.657564058	0.006145195	long intergenic non-protein coding RNA 1479	NA	NA
LINC00460	1.657431411	0.015605239	long intergenic non-protein coding RNA 460	NA	NA
EVX1-AS	1.656616851	0.024503533	EVX1 antisense RNA	NA	EVX1-AS1
RBMS3-AS3	-1.656328595	5.79E-11	RBMS3 antisense RNA 3	NA	NA
GPC6-AS1	1.655158907	0.000384689	GPC6 antisense RNA 1	NA	NA
RP11-73M7.1	1.655060181	5.26E-06	NA	NA	NA
AC108463.1	1.654082518	8.06E-11	NA	NA	NA
RP11-173M1.4	1.653299227	1.70E-09	NA	NA	NA
RP1-163G9.2	1.653120722	0.01536827	NA	NA	NA
RP11-485M7.2	1.653040141	1.48E-08	NA	NA	NA
CH17-264L24.1	1.651891767	9.50E-17	NA	NA	NA
RP11-333B6.1	1.651810143	3.23E-07	NA	NA	NA
FAM99B	-1.651785439	3.68E-06	family with sequence similarity 99 member B (non-protein coding)	NA	DKFZp781M09150
RP11-733O18.1	-1.650919817	4.23E-17	NA	NA	NA
CTC-251D13.1	1.649997855	1.01E-13	NA	NA	NA
FLJ31356	1.649915188	3.02E-06	NA	NA	NA
LINC01281	1.648857304	0.001139247	long intergenic non-protein coding RNA 1281	NA	NA
RP11-399H11.2	-1.64818179	0.020848277	NA	NA	NA
RP1-102D24.5	1.645461547	0.001561927	NA	NA	NA
LINC00535	1.645301644	7.01E-09	long intergenic non-protein coding RNA 535	NA	NA
LEMD1-AS1	-1.645140392	6.50E-06	LEMD1 antisense RNA 1	NA	NA
RP11-523H20.3	1.644396992	1.61E-18	NA	NA	NA
RP11-280G9.1	1.644192402	0.029512671	NA	NA	NA
AC106786.1	1.644168599	4.52E-05	NA	NA	NA
LA16c-390E6.4	1.64390209	2.15E-11	NA	NA	NA
AC104654.2	1.642634949	1.50E-05	NA	NA	NA
U52111.14	1.642174136	9.00E-09	NA	NA	NA
KB-1572G7.3	1.641474566	1.62E-06	NA	NA	NA
CTD-2012K14.6	1.641457241	6.17E-08	NA	NA	NA
RP11-85I17.2	1.640606954	3.85E-06	NA	NA	NA
RP11-631N16.4	1.640281149	5.45E-20	NA	NA	NA
RP11-474B16.1	1.639986808	0.002419463	NA	NA	NA
RP11-256L6.3	-1.638420625	4.79E-08	NA	NA	NA
AC006077.3	1.638187855	6.10E-15	NA	NA	NA
RP11-280H21.1	-1.637231882	7.64E-10	NA	NA	NA
RP11-429J17.5	1.637135557	0.001131472	NA	NA	NA
RP11-481J13.1	1.636768363	0.001070689	NA	NA	NA
RP11-363E6.4	1.635706815	2.70E-05	NA	NA	NA
LINC01258	1.635119297	0.029447336	long intergenic non-protein coding RNA 1258	NA	NA
AC010149.4	1.634905856	4.30E-05	NA	NA	NA
AC024560.2	1.634636383	2.35E-07	NA	NA	NA
RP11-351D16.3	1.634489298	1.04E-19	NA	NA	NA
AJ003147.11	1.633567892	3.02E-14	NA	NA	NA
RP4-563E14.1	1.633312365	9.62E-19	NA	NA	NA
AC005307.1	1.63295289	0.047953192	NA	NA	NA
RP11-799B12.4	1.632696701	3.52E-10	NA	NA	NA
RP11-620J15.3	1.632511952	2.72E-25	NA	NA	NA
AC009236.2	1.631621514	0.001054263	NA	NA	NA
RP11-455F5.6	1.630663547	1.35E-09	NA	NA	NA
RP11-259P20.1	-1.629662394	1.69E-05	NA	NA	NA
RP11-90L1.8	-1.629650687	2.88E-08	NA	NA	NA
CTB-129O4.1	1.629258046	9.06E-15	NA	NA	NA
RP11-158L12.4	1.629003976	2.72E-14	NA	NA	NA
AC078941.1	1.62769045	0.001516596	NA	NA	NA
AC002454.1	1.626930504	1.31E-05	NA	NA	NA
RP11-57H14.2	1.626714223	2.19E-08	NA	NA	NA
RP5-1103B4.3	-1.626484814	5.96E-15	NA	NA	NA
LINC00862	1.625948952	2.95E-11	long intergenic non-protein coding RNA 862	C1orf98;SMIM16	NA
RP5-965G21.6	1.625479106	9.26E-12	NA	NA	NA
LINC00578	1.625078445	8.59E-05	long intergenic non-protein coding RNA 578	NA	NA
LINC01090	1.624725727	0.036135528	long intergenic non-protein coding RNA 1090	NA	NA
RP11-114H23.2	1.623029167	0.000453088	NA	NA	NA
LINC01353	1.622527019	1.48E-07	long intergenic non-protein coding RNA 1353	NA	NA
OVOL1-AS1	1.622402204	0.000562044	OVOL1 antisense RNA 1	NA	NA
TMPO-AS1	1.62231612	3.78E-25	TMPO antisense RNA 1	NA	NA
RP11-126O1.6	1.622127989	0.001333205	NA	NA	NA
RP11-38L15.2	1.621546759	0.000532374	NA	NA	NA
RP3-329A5.8	1.620656421	2.56E-17	NA	NA	NA
RP11-21L23.4	1.620588137	5.91E-09	NA	NA	NA
KCNK4-TEX40	1.619978041	0.007041581	NA	NA	NA
CTC-505O3.2	-1.619398788	5.85E-07	NA	NA	NA
RP11-157F20.3	1.61908061	0.004589022	NA	NA	NA
RP4-583K8.1	1.618483728	0.00594926	NA	NA	NA
RP11-260M19.2	-1.618184978	8.52E-06	NA	NA	NA
RP11-327J17.2	-1.617969934	1.56E-10	NA	NA	NA
BAALC-AS1	1.616870808	1.22E-12	BAALC antisense RNA 1	NA	NA
LSAMP-AS1	1.616783357	0.043718393	LSAMP antisense RNA 1	NA	NA
CTD-2035E11.5	1.616537659	1.82E-13	NA	NA	NA
RP11-430B1.2	1.616053893	9.77E-09	NA	NA	NA
AP001628.6	1.615863693	6.03E-07	NA	NA	NA
CH17-408M7.1	1.615726219	0.003704189	NA	NA	NA
RP11-85O21.2	-1.615509791	0.006442899	NA	NA	NA
RP11-59H7.3	1.614944858	1.38E-07	NA	NA	NA
RP11-417E7.2	1.614791952	0.000309657	NA	NA	NA
RP11-144I2.1	-1.614364587	6.71E-06	NA	NA	NA
RP11-363N22.2	1.614018257	2.91E-06	NA	NA	NA
RP11-621L6.3	1.613929464	0.000356866	NA	NA	NA
AC114730.5	1.613913453	0.000379656	NA	NA	NA
RP11-80P20.3	1.613531231	7.26E-12	NA	NA	NA
RP11-89H19.2	1.613031358	3.02E-10	NA	NA	NA
HID1-AS1	-1.612576897	4.35E-17	HID1 antisense RNA 1	NA	NA
RP11-430C7.5	1.611609601	1.98E-12	NA	NA	NA
RP13-467H17.1	1.611317149	4.42E-08	NA	NA	NA
AF131216.5	-1.610785903	0.029833102	NA	NA	NA
RP1-142L7.5	-1.610680348	1.52E-07	NA	NA	NA
RP11-352D13.5	1.608269584	0.000377781	NA	NA	NA
RP11-616M22.12	1.607835424	0.000343927	NA	NA	NA
LINC01014	1.606997763	0.02500252	long intergenic non-protein coding RNA 1014	KCNMB2-IT1	NA
RP3-337H4.9	1.606297271	2.00E-15	NA	NA	NA
RP11-723O4.2	1.60542837	8.36E-14	NA	NA	NA
AC092198.1	1.604131436	0.000449207	NA	NA	NA
CTD-2532N20.1	1.603673569	3.52E-06	NA	NA	NA
CTB-50L17.8	1.602753792	8.45E-22	NA	NA	NA
RP11-290L1.3	-1.602030552	1.50E-06	NA	NA	NA
RP11-431M3.1	1.601267892	0.04584195	NA	NA	NA
RP11-305L7.3	1.600785921	1.84E-07	NA	NA	NA
RP11-1391J7.1	1.600750478	3.67E-18	NA	NA	NA
RP11-54O7.3	-1.600164936	1.19E-06	NA	NA	NA
PCAT6	1.599324696	3.04E-17	prostate cancer associated transcript 6 (non-protein coding)	KDM5B-AS1	ncRNA-a2;PCAN-R1;KDM5BAS1;onco-lncRNA-96
RP11-104F15.9	1.597080177	3.60E-11	NA	NA	NA
RP11-29H23.4	1.596617823	8.10E-07	NA	NA	NA
CTA-384D8.31	1.596358591	4.17E-05	NA	NA	NA
RP11-245D16.4	1.595346637	3.05E-13	NA	NA	NA
CTD-2023N9.1	-1.594612805	0.001019256	NA	NA	NA
CTD-2292P10.4	1.593637889	1.16E-11	NA	NA	NA
RP11-803D5.1	1.592036472	8.42E-08	NA	NA	NA
RP11-802E16.3	1.591515974	1.18E-16	NA	NA	NA
PDX1-AS1	1.591218735	0.004528922	PDX1 antisense RNA 1	NA	NA
RP11-379F4.8	1.591073274	6.78E-09	NA	NA	NA
RP11-615I2.2	1.590645507	0.000474556	NA	NA	NA
RP11-37N22.1	1.590346135	0.000128289	NA	NA	NA
FLVCR1-AS1	1.59033686	6.41E-19	FLVCR1 antisense RNA 1 (head to head)	NCRNA00292	LQK1
CTC-453G23.7	1.590017005	5.93E-07	NA	NA	NA
CTB-147N14.6	1.589968874	1.18E-07	NA	NA	NA
CTD-2555K7.2	1.589812909	7.54E-13	NA	NA	NA
AC105053.3	-1.589183029	7.08E-06	NA	NA	NA
RP5-821D11.7	1.588805845	2.57E-34	NA	NA	NA
IL12A-AS1	1.588335489	0.000797049	IL12A antisense RNA 1	NA	NA
RP11-359E10.1	1.588145686	1.44E-10	NA	NA	NA
RP11-499E14.1	1.586622776	0.00069884	NA	NA	NA
RP5-940J5.3	1.585894755	8.42E-07	NA	NA	NA
RP11-369E15.3	-1.583867176	0.000685802	NA	NA	NA
FLJ16779	1.583764488	0.005554691	NA	NA	NA
RP5-1021I20.2	-1.58370209	4.32E-06	NA	NA	NA
RP11-82L18.2	1.583012358	7.57E-09	NA	NA	NA
RP11-664H17.1	1.58296721	0.009770699	NA	NA	NA
LINC00479	1.582890954	1.79E-07	long intergenic non-protein coding RNA 479	C21orf129	PRED76;FLJ32835
RP3-340N1.2	1.582502404	2.20E-09	NA	NA	NA
LL09NC01-251B2.3	1.58224383	1.56E-10	NA	NA	NA
AP006285.7	-1.582191051	8.70E-06	NA	NA	NA
RP11-147L13.13	1.581690808	1.26E-36	NA	NA	NA
RP11-504G3.2	1.581105645	1.36E-06	NA	NA	NA
FAM83C-AS1	1.579654839	2.00E-08	FAM83C antisense RNA 1	C20orf120;NCRNA00154	dJ614O4.3
BSN-AS2	1.578882903	4.99E-08	BSN antisense RNA 2 (head to head)	NA	NA
CTD-2619J13.19	1.577683949	6.68E-15	NA	NA	NA
SNHG1	1.575618971	3.46E-35	small nucleolar RNA host gene 1	NA	UHG;NCRNA00057;LINC00057
FARP1-AS1	1.575359158	0.000306173	FARP1 antisense RNA 1	NA	NA
AC093627.8	-1.575324449	0.000247164	NA	NA	NA
AC015922.6	1.574491377	0.04732999	NA	NA	NA
LINC01088	1.573259891	5.55E-05	long intergenic non-protein coding RNA 1088	NA	NA
CTD-2140G10.2	1.571870085	0.006232687	NA	NA	NA
RP11-353N14.5	-1.571838563	4.62E-07	NA	NA	NA
CTD-2503O16.4	1.571763941	3.18E-07	NA	NA	NA
SMPD5	1.571758319	3.14E-14	sphingomyelin phosphodiesterase 5	NA	MA-nSMase
RP11-161H23.9	1.570601957	0.000126194	NA	NA	NA
AC005753.1	1.570432691	1.29E-05	NA	NA	NA
RP11-554E23.4	1.570117026	2.40E-09	NA	NA	NA
CTD-2184D3.5	1.568556438	4.59E-06	NA	NA	NA
RP11-149B9.2	-1.567969834	0.011945783	NA	NA	NA
RP11-408O19.5	1.567803866	2.40E-06	NA	NA	NA
AC064853.2	1.567223346	0.028649848	NA	NA	NA
LINC01583	1.566630888	0.012563168	long intergenic non-protein coding RNA 1583	NA	NA
RP11-557H15.4	-1.566251669	1.87E-10	NA	NA	NA
RP11-826F13.1	1.565614891	1.06E-09	NA	NA	NA
RP11-145A3.1	1.565157594	2.19E-06	NA	NA	NA
AC007773.2	1.564995379	1.57E-14	NA	NA	NA
CTA-984G1.5	1.564426051	2.53E-16	NA	NA	NA
TMCC1-AS1	1.564205519	6.80E-20	TMCC1 antisense RNA 1 (head to head)	NA	NA
RP4-811H24.9	1.563677997	2.09E-05	NA	NA	NA
RP11-710F7.2	1.563642396	0.002149249	NA	NA	NA
WI2-89031B12.1	1.563171712	6.72E-05	NA	NA	NA
TM4SF1-AS1	1.563112847	1.37E-09	TM4SF1 antisense RNA 1	NA	NA
RP13-39P12.3	1.562953583	5.31E-09	NA	NA	NA
HCG23	-1.562831769	3.41E-08	HLA complex group 23 (non-protein coding)	NA	dJ1077I5.3
ASMTL-AS1	1.562360403	3.67E-20	ASMTL antisense RNA 1	CXYorf2;NCRNA00105;ASMTLAS;ASMTL-AS	FLJ13330
RP11-404L6.2	1.561327609	0.005092616	NA	NA	NA
LINC00894	1.56118272	2.44E-19	long intergenic non-protein coding RNA 894	NA	NA
RP11-93G5.1	1.561136828	0.000246501	NA	NA	NA
RP1-63M2.5	1.561017376	0.000592844	NA	NA	NA
RP11-250B2.6	-1.560627286	1.13E-24	NA	NA	NA
RP13-766D20.4	1.560109151	0.008269113	NA	NA	NA
RP1-60O19.2	1.559623365	0.000481549	NA	NA	NA
RP3-508I15.9	1.558946316	1.24E-20	NA	NA	NA
PRKAR2A-AS1	1.558248166	6.80E-23	PRKAR2A antisense RNA 1	NA	NA
RP4-710M16.2	-1.557823991	5.57E-11	NA	NA	NA
RP11-121L10.2	1.555625274	5.77E-10	NA	NA	NA
SNHG7	1.55505871	7.12E-23	small nucleolar RNA host gene 7	NA	MGC16037;NCRNA00061
RP11-326N17.2	1.554796769	0.003883074	NA	NA	NA
LLNLR-470E3.1	-1.554773788	2.82E-07	NA	NA	NA
RP11-434D9.1	-1.553739403	7.72E-06	NA	NA	NA
RP5-858L17.1	1.552980377	1.40E-09	NA	NA	NA
RP11-111H3.3	-1.552503643	0.012930228	NA	NA	NA
CTD-2287O16.4	1.552369159	2.50E-05	NA	NA	NA
CTD-2135D7.5	1.551790608	4.38E-05	NA	NA	NA
RP13-225O21.2	1.551369579	4.04E-05	NA	NA	NA
AC104777.2	-1.551200623	0.00330981	NA	NA	NA
PGM5P3-AS1	1.550877381	0.000878277	PGM5P3 antisense RNA 1	NA	FAM233B
RP11-347E10.1	1.550854281	4.46E-05	NA	NA	NA
CTB-26E19.1	1.550425587	0.007131495	NA	NA	NA
RP11-458D21.1	1.550203781	8.29E-15	NA	NA	NA
CTD-2008P7.9	-1.549251036	0.010170662	NA	NA	NA
AC012146.7	1.548890913	3.49E-16	NA	NA	NA
RP5-882C2.2	1.548671426	1.19E-20	NA	NA	NA
RP11-54A9.1	1.548148909	3.80E-05	NA	NA	NA
RP11-146E13.4	1.54735946	0.004186219	NA	NA	NA
RP3-393E18.2	1.547329922	1.43E-08	NA	NA	NA
RP11-298H24.1	-1.547267078	0.000396077	NA	NA	NA
GATA2-AS1	1.547097499	2.58E-08	GATA2 antisense RNA 1	NA	NA
RP11-462G2.2	1.54692852	0.000877798	NA	NA	NA
RP13-582O9.7	1.546581503	1.56E-15	NA	NA	NA
RP11-384F7.2	1.546492814	0.037729598	NA	NA	NA
RP11-538D16.3	1.545101088	0.01073526	NA	NA	NA
AC005785.2	1.544452668	6.80E-17	NA	NA	NA
LA16c-316G12.2	1.54402409	2.53E-08	NA	NA	NA
RP11-196G18.3	1.543496885	1.47E-05	NA	NA	NA
DSCR9	1.543408972	1.19E-08	Down syndrome critical region 9 (non-protein coding)	NA	NCRNA00038
RP11-142M10.2	1.542937345	0.001871185	NA	NA	NA
LINC00205	1.542897739	9.75E-24	long intergenic non-protein coding RNA 205	C21orf86;NCRNA00205	NA
RP11-587P21.3	1.542497262	0.03523885	NA	NA	NA
RP11-1182P23.5	-1.542463402	7.84E-08	NA	NA	NA
RP11-156K13.3	1.54223235	5.64E-05	NA	NA	NA
XXyac-YM21GA2.3	1.54201899	0.025936183	NA	NA	NA
CTD-2035E11.4	1.542000201	1.65E-11	NA	NA	NA
RP11-227D13.4	1.541930124	6.46E-05	NA	NA	NA
CTA-38K21.2	1.541606202	1.00E-05	NA	NA	NA
CTC-273B12.10	1.539686858	0.000177912	NA	NA	NA
RP11-582E3.2	-1.539388653	7.01E-05	NA	NA	NA
RP11-361L15.4	1.538323873	0.00154643	NA	NA	NA
RP11-165F24.5	1.537992541	0.002826978	NA	NA	NA
CTD-2095E4.3	1.537936627	4.48E-14	NA	NA	NA
RP11-142A23.1	1.537754417	0.003236665	NA	NA	NA
FBXL19-AS1	1.536340712	5.76E-18	FBXL19 antisense RNA 1 (head to head)	NCRNA00095	MGC125469;MGC125470;MGC125472
RP11-44K6.3	-1.53619453	0.001540002	NA	NA	NA
MINCR	1.535548661	3.91E-16	MYC-induced long noncoding RNA	LINC01604	TCONS_00015189
LL09NC01-139C3.1	1.53543018	2.82E-12	NA	NA	NA
LINC01033	1.535368718	0.000531259	long intergenic non-protein coding RNA 1033	NA	NA
RP11-347I19.8	1.534936058	1.40E-15	NA	NA	NA
LINC01138	1.534892925	5.34E-25	long intergenic non-protein coding RNA 1138	LINC00875	FLJ39739
RP1-69M21.2	1.534606701	0.007955218	NA	NA	NA
DDX39B-AS1	1.533865645	9.03E-09	DDX39B antisense RNA 1	NA	NA
RP11-457M11.7	1.533799612	7.29E-05	NA	NA	NA
LINC00982	1.533207561	6.08E-06	long intergenic non-protein coding RNA 982	NA	FLJ42875
RP11-319G9.5	1.53303717	1.20E-06	NA	NA	NA
AC093609.1	-1.532207892	1.54E-10	NA	NA	NA
RP11-113K21.4	1.532172406	3.55E-09	NA	NA	NA
CTD-3099C6.9	1.531883353	7.37E-07	NA	NA	NA
RP11-893F2.18	1.529899596	5.41E-11	NA	NA	NA
LINC01513	-1.529087814	0.000102001	long intergenic non-protein coding RNA 1513	NA	RP11-1C1.7;TCONS_00009352
RP11-1151B14.5	1.528823129	0.001240027	NA	NA	NA
RP11-397C18.2	1.52851583	0.000574155	NA	NA	NA
AC099344.2	1.528224402	0.028489219	NA	NA	NA
RP11-416N4.1	1.527262897	0.000614103	NA	NA	NA
LINC00622	1.525959968	8.15E-12	long intergenic non-protein coding RNA 622	NA	NA
RP11-20G13.5	1.525623546	3.38E-06	NA	NA	NA
RP3-510O8.4	1.525040357	1.67E-06	NA	NA	NA
RP4-622L5.7	1.524191235	5.13E-08	NA	NA	NA
RP13-131K19.6	1.523000743	2.33E-09	NA	NA	NA
AC025171.1	1.52265623	1.71E-21	NA	NA	NA
TBX2-AS1	1.52254063	2.20E-10	TBX2 antisense RNA 1	NA	NA
RP3-404F18.5	1.522510465	0.000144427	NA	NA	NA
AF011889.2	1.520872294	7.68E-08	NA	NA	NA
RP11-227H4.5	-1.520147082	3.42E-05	NA	NA	NA
CTB-129P6.11	1.519751634	2.06E-10	NA	NA	NA
RP11-146I2.1	1.51953302	0.001578486	NA	NA	NA
RP13-977J11.3	1.519057081	0.032737327	NA	NA	NA
RP11-527L4.2	1.518946025	0.030793367	NA	NA	NA
RP11-111I12.1	1.518301483	0.003796682	NA	NA	NA
RP11-65J3.2	1.518239112	0.001636069	NA	NA	NA
RP11-289F5.1	-1.517744591	0.035556334	NA	NA	NA
AC005042.4	1.515343124	1.93E-09	NA	NA	NA
CTD-2270P14.5	1.514182815	5.37E-14	NA	NA	NA
RP11-462D18.4	1.512756195	0.001989	NA	NA	NA
LINC00239	1.512680546	4.95E-06	long intergenic non-protein coding RNA 239	C14orf72;NCRNA00239	NA
RP11-310P5.1	1.512198907	0.000284678	NA	NA	NA
RP11-276E15.4	1.511601076	2.51E-07	NA	NA	NA
RP11-370A5.2	1.510878758	7.23E-05	NA	NA	NA
KLHL30-AS1	1.510336403	0.001446938	KLHL30 antisense RNA 1	C2orf19	NA
RP11-491F9.5	1.510299113	0.000435781	NA	NA	NA
AC010907.2	1.510208048	0.000324236	NA	NA	NA
LINC00470	1.509837847	0.000113321	long intergenic non-protein coding RNA 470	C18orf2	NA
FZD10-AS1	1.50977288	1.51E-06	FZD10 antisense RNA 1 (head to head)	NA	FLJ31485
RP11-241G9.3	1.509404682	0.004571936	NA	NA	NA
RP1-8B1.4	1.509145646	2.33E-08	NA	NA	NA
LINC01537	-1.508589612	5.54E-15	long intergenic non-protein coding RNA 1537	NA	RP11-169D4.1-001
CTD-2196E14.3	1.507417002	1.01E-05	NA	NA	NA
AC007255.8	1.506727194	0.000302563	NA	NA	NA
AC005550.5	1.506136391	0.015452248	NA	NA	NA
RP11-416N2.4	1.505666454	1.58E-05	NA	NA	NA
LINC01625	-1.505353908	8.82E-05	long intergenic non-protein coding RNA 1625	NA	TCONS_00011139
CTD-3138B18.6	1.505071384	9.17E-10	NA	NA	NA
RP3-434P1.6	1.5048894	4.35E-06	NA	NA	NA
AC012499.1	1.503752636	0.003752114	NA	NA	NA
RP11-400N13.1	1.50364431	0.000588308	NA	NA	NA
RP11-150O12.5	1.503573077	0.028408046	NA	NA	NA
DNAJC9-AS1	1.503173853	2.81E-26	DNAJC9 antisense RNA 1	C10orf103	bA537A6.3
CTD-3020H12.4	1.502217302	8.31E-05	NA	NA	NA
RP11-380N8.7	1.50202669	1.90E-06	NA	NA	NA
RP11-274B21.9	1.501969286	3.11E-07	NA	NA	NA
RP13-152O15.5	1.501253714	3.42E-08	NA	NA	NA
RP11-1430O6.1	1.501005907	0.000294893	NA	NA	NA
RP11-674P19.2	1.50058833	0.000184133	NA	NA	NA
PCAT18	-1.500407548	1.01E-05	prostate cancer associated transcript 18 (non-protein coding)	NA	LINC01092
CTD-2540B15.12	1.499492739	6.77E-05	NA	NA	NA
CTC-260E6.6	1.499354826	3.61E-08	NA	NA	NA
LINC00707	-1.498814089	0.005538966	long intergenic non-protein coding RNA 707	NA	NA
LENG8-AS1	1.497818708	2.12E-29	LENG8 antisense RNA 1	NA	NA
RP11-656D10.7	1.496426696	1.40E-05	NA	NA	NA
RP11-256I23.1	1.496255128	0.000172174	NA	NA	NA
RP11-156L14.1	1.495913862	0.003998464	NA	NA	NA
CTD-2349P21.9	1.495717465	8.21E-17	NA	NA	NA
DNAJB5-AS1	1.494824851	0.00010649	DNAJB5 antisense RNA 1 (head to head)	NA	NA
RP11-324L17.1	1.494583866	0.006666933	NA	NA	NA
RP3-508I15.10	1.494119706	5.39E-06	NA	NA	NA
RP11-57H14.4	1.492497597	7.97E-23	NA	NA	NA
CTD-2562J17.2	1.491309331	0.00593872	NA	NA	NA
RP11-1057B6.1	1.490958787	5.07E-05	NA	NA	NA
RP5-965G21.3	1.490827895	2.58E-11	NA	NA	NA
CTA-204B4.2	1.490435137	3.03E-28	NA	NA	NA
RP11-31F15.2	-1.48993295	2.68E-22	NA	NA	NA
AL450992.2	1.489470924	1.48E-18	NA	NA	NA
RP5-827C21.2	1.48921212	0.002007033	NA	NA	NA
RP11-445O3.3	1.488950464	0.037921489	NA	NA	NA
RP4-760C5.3	1.488654005	2.61E-05	NA	NA	NA
AC073043.1	1.488230079	2.87E-05	NA	NA	NA
RP11-336A10.5	1.487742892	1.38E-06	NA	NA	NA
AC020594.5	1.48684945	1.45E-10	NA	NA	NA
RP11-465N4.5	1.486556867	4.09E-21	NA	NA	NA
RP11-83M16.6	1.486548701	0.002329189	NA	NA	NA
RP11-247L20.3	1.485771903	9.53E-05	NA	NA	NA
GATM-AS1	1.48542755	8.90E-09	NA	NA	NA
RP11-400N13.3	1.485325612	0.000405902	NA	NA	NA
AC005355.3	1.484799866	4.37E-05	NA	NA	NA
RP11-567N4.3	1.48418392	0.03486169	NA	NA	NA
AC098617.1	1.484030561	0.003242349	NA	NA	NA
RP11-245G13.2	1.483540489	0.002159027	NA	NA	NA
PLAC4	1.483426315	0.010200068	placenta specific 4	C21orf115	MGC126664;MGC126666;PRED78
RP11-495P10.1	1.48261256	9.52E-17	NA	NA	NA
AC008746.12	1.482022828	7.25E-15	NA	NA	NA
RP13-16H11.8	1.481706202	3.06E-06	NA	NA	NA
AJ006998.2	1.48160921	5.46E-05	NA	NA	NA
RP11-433A10.3	1.480073369	5.60E-07	NA	NA	NA
XXbac-BPG299F13.14	1.479764156	6.38E-09	NA	NA	NA
AC092159.2	1.479228639	4.01E-05	NA	NA	NA
AC069394.1	1.478472193	0.002581302	NA	NA	NA
AC074183.3	1.478390425	0.000127139	NA	NA	NA
AC010524.4	1.478224014	0.000322387	NA	NA	NA
RP11-90P13.1	1.478172657	5.26E-06	NA	NA	NA
RP11-678G15.2	1.477701351	0.012570538	NA	NA	NA
KB-1125A3.11	1.476752144	5.73E-09	NA	NA	NA
RP11-46A10.2	1.476297334	0.000703946	NA	NA	NA
RP11-85G18.6	1.476190213	3.92E-05	NA	NA	NA
RP11-484K9.4	1.47591227	4.04E-06	NA	NA	NA
RP11-73G16.2	-1.475899481	0.012182709	NA	NA	NA
RP11-649A18.12	1.475746651	1.30E-18	NA	NA	NA
RP4-585I14.3	1.475084859	6.75E-06	NA	NA	NA
RP11-554I8.2	-1.474492829	0.024102377	NA	NA	NA
AF186192.6	1.474354809	0.00133482	NA	NA	NA
GS1-306C12.1	1.473848888	0.011216235	NA	NA	NA
RP11-437L7.1	-1.473615896	0.000284356	NA	NA	NA
AC016723.4	1.473278375	0.000714824	NA	NA	NA
RP11-354K1.1	1.471688368	0.015207573	NA	NA	NA
LINC00520	1.471688106	0.006018318	long intergenic non-protein coding RNA 520	C14orf34	NA
RP11-138A9.1	1.470412196	3.59E-05	NA	NA	NA
AC012485.2	1.469950629	3.35E-07	NA	NA	NA
UBXN10-AS1	1.469781231	1.52E-06	UBXN10 antisense RNA 1	NA	NA
LINC01374	1.469750065	0.00060546	long intergenic non-protein coding RNA 1374	NA	TCONS_00018278
RP11-78J21.6	1.469305776	0.022953249	NA	NA	NA
RP11-254F7.3	-1.46898954	1.16E-10	NA	NA	NA
BHLHE40-AS1	1.468538307	6.63E-09	BHLHE40 antisense RNA 1	NA	NA
CTD-2278I10.4	1.468345384	1.80E-07	NA	NA	NA
SPACA6P-AS	1.468298477	0.004613391	SPACA6P antisense RNA	LINC01129	NA
LINC00923	1.467872194	0.00064856	long intergenic non-protein coding RNA 923	NA	NA
RP11-405A12.2	1.467784586	0.008932532	NA	NA	NA
KB-1460A1.5	1.467776649	1.38E-18	NA	NA	NA
RP11-879F14.2	1.467438104	2.70E-09	NA	NA	NA
NCAM1-AS1	1.467396024	0.003402199	NCAM1 antisense RNA1	NA	NA
RP11-77P6.2	1.46713943	1.49E-23	NA	NA	NA
RP5-901A4.1	1.466875005	4.41E-10	NA	NA	NA
KB-1615E4.3	1.466232225	0.000153193	NA	NA	NA
LINC00322	1.466162754	0.002265244	long intergenic non-protein coding RNA 322	C21orf136;NCRNA00322	FLJ16545
RHPN1-AS1	1.466041142	1.90E-14	RHPN1 antisense RNA 1 (head to head)	C8orf51	MGC3113
RP11-461A8.5	1.464623519	0.00320347	NA	NA	NA
RP11-45A16.4	1.464432858	0.016579268	NA	NA	NA
C17orf102	-1.464101982	0.000343615	chromosome 17 open reading frame 102	NA	FLJ44815
RP11-152N13.16	1.463741763	4.18E-17	NA	NA	NA
RNF139-AS1	1.463710382	3.35E-23	RNF139 antisense RNA 1 (head to head)	NA	NA
LINC00624	1.463600703	2.09E-09	long intergenic non-protein coding RNA 624	NA	NA
RP11-526N18.1	1.462870796	0.015334153	NA	NA	NA
RP6-109B7.5	1.462429956	7.05E-05	NA	NA	NA
AC098820.3	1.462423993	3.54E-15	NA	NA	NA
CTD-2561B21.5	1.461891542	5.44E-09	NA	NA	NA
RP4-593H12.1	1.461887134	5.33E-05	NA	NA	NA
RP5-940J5.8	1.461768144	8.81E-06	NA	NA	NA
AP006216.5	-1.461590635	3.16E-07	NA	NA	NA
RP11-946P6.4	1.460274509	0.002946226	NA	NA	NA
C5orf66	1.459406098	8.44E-08	chromosome 5 open reading frame 66	NA	NA
RP11-288A5.2	1.459340735	0.000761116	NA	NA	NA
RP11-49O14.2	1.458453637	3.21E-07	NA	NA	NA
RP1-30E17.2	1.458350402	0.002410863	NA	NA	NA
RP1-69D17.4	1.457038947	0.000228807	NA	NA	NA
AC011288.2	1.455709294	0.012445897	NA	NA	NA
RP11-568A7.4	1.455195605	0.008360925	NA	NA	NA
AC022154.7	1.454617168	1.90E-10	NA	NA	NA
RP11-661A12.9	1.45447221	7.00E-07	NA	NA	NA
LINC00235	1.45375002	1.01E-13	long intergenic non-protein coding RNA 235	C16orf10;NCRNA00235	NA
RP11-540A21.2	1.453607101	7.80E-12	NA	NA	NA
CTD-2086O20.1	1.453243805	0.000168699	NA	NA	NA
RP4-640H8.2	1.452952974	0.000847357	NA	NA	NA
AC007349.4	1.452029068	0.004391118	NA	NA	NA
PWRN1	-1.451856909	0.002256707	Prader-Willi region non-protein coding RNA 1	NA	NCRNA00198
RP11-36N20.1	1.451678748	0.043652251	NA	NA	NA
NRG1-IT1	1.450736998	0.0386099	NRG1 intronic transcript 1	NA	NA
RP5-943J3.2	1.450049447	9.31E-13	NA	NA	NA
CTA-397H3.3	1.449816285	0.000595803	NA	NA	NA
CTC-537E7.1	-1.44839844	0.049574265	NA	NA	NA
RP11-148B18.1	1.448036728	0.000976068	NA	NA	NA
RP11-755F10.3	1.447355932	1.41E-07	NA	NA	NA
AC007461.2	1.44694563	3.29E-05	NA	NA	NA
CMB9-55F22.1	1.446312399	3.32E-13	NA	NA	NA
RP5-1068E13.7	1.446188914	2.81E-15	NA	NA	NA
RP11-307C12.11	1.445674998	1.29E-17	NA	NA	NA
RP11-315D16.4	1.445499586	0.00042084	NA	NA	NA
RP3-395M20.9	1.445073115	1.26E-09	NA	NA	NA
AC002116.7	1.444779705	4.34E-14	NA	NA	NA
AC073321.4	-1.444570389	0.000289624	NA	NA	NA
LINC01152	1.444253043	5.54E-05	long intergenic non-protein coding RNA 1152	NA	TCONS_00025128;CMPD
AC108004.2	1.44387448	0.000256392	NA	NA	NA
RP11-930O11.3	-1.442578601	5.01E-05	NA	NA	NA
RP5-915N17.11	1.442403162	1.83E-05	NA	NA	NA
LINC01018	-1.441663284	7.86E-05	long intergenic non-protein coding RNA 1018	NA	NA
RP11-1143G9.5	1.441094185	1.12E-06	NA	NA	NA
RP11-166P13.4	1.439474104	1.83E-06	NA	NA	NA
RP11-219B4.3	1.438843055	0.001404645	NA	NA	NA
RP11-95M5.1	1.43760592	0.006842741	NA	NA	NA
RP11-613D13.8	-1.437067539	2.14E-08	NA	NA	NA
CEP83-AS1	1.435598187	3.07E-12	CEP83 antisense RNA 1 (head to head)	CCDC41-AS1	NA
RP11-326I11.5	1.435207939	7.23E-12	NA	NA	NA
RP11-723O4.7	1.434852504	3.04E-05	NA	NA	NA
MCCC1-AS1	1.434455449	6.70E-11	MCCC1 antisense RNA 1	NA	NA
RP11-310E22.5	1.434220955	6.00E-05	NA	NA	NA
RP11-214K3.21	1.433727384	3.73E-06	NA	NA	NA
RP11-47I22.2	1.433585606	0.000136314	NA	NA	NA
AP000344.3	1.433180035	0.011707013	NA	NA	NA
RP11-855A2.3	1.432874792	5.37E-05	NA	NA	NA
CTD-2026D20.2	1.432400422	1.30E-05	NA	NA	NA
AC005592.2	1.431760478	2.18E-05	NA	NA	NA
HYI-AS1	1.431411104	3.04E-12	HYI antisense RNA 1	NA	NA
RP11-304F15.3	1.431138446	2.99E-13	NA	NA	NA
RP11-326I11.4	1.430823006	2.19E-05	NA	NA	NA
RP11-557C18.4	1.430731399	0.003132919	NA	NA	NA
RP11-175D17.3	1.430027453	1.21E-07	NA	NA	NA
LINC00106	1.430009669	1.00E-13	long intergenic non-protein coding RNA 106	CXYorf8;NCRNA00106	OTTHUMG00000021061
RP11-602N24.3	1.429805727	3.24E-05	NA	NA	NA
EGLN3-AS1	1.427751309	0.041279986	EGLN3 antisense RNA 1	NA	NA
AC005487.2	1.427372816	0.00133978	NA	NA	NA
LLNLR-307A6.1	1.427089137	0.000106213	NA	NA	NA
PRICKLE2-AS3	1.426890207	0.003412234	PRICKLE2 antisense RNA 3	NA	NA
RP1-232L24.3	1.426833846	0.014632605	NA	NA	NA
RP11-219G17.4	1.4259489	0.000521513	NA	NA	NA
LINC00950	1.425831644	3.63E-16	long intergenic non-protein coding RNA 950	NA	FP588
RP11-5O17.1	1.42578306	1.86E-20	NA	NA	NA
RP11-11N5.3	1.424785103	0.027851801	NA	NA	NA
RP11-883G14.2	1.424683981	1.60E-06	NA	NA	NA
RP11-1084E5.1	1.424659503	0.00836024	NA	NA	NA
RP11-197N18.2	1.424291813	9.95E-21	NA	NA	NA
RP11-10L7.1	-1.422664671	0.000131942	NA	NA	NA
LINC00893	1.422612336	2.82E-17	long intergenic non-protein coding RNA 893	NA	NA
RP11-30O15.1	1.422290237	0.005870908	NA	NA	NA
KB-1208A12.3	1.422077456	7.94E-20	NA	NA	NA
AC104654.1	1.421383162	0.038485661	NA	NA	NA
RP11-536C12.1	1.420550176	2.26E-06	NA	NA	NA
RP11-783K16.5	1.420499273	7.31E-11	NA	NA	NA
LINC01341	1.420295077	6.75E-12	long intergenic non-protein coding RNA 1341	NA	NA
AC006946.17	1.418306007	0.029563464	NA	NA	NA
RGS5	1.418037464	1.21E-17	regulator of G-protein signaling 5	NA	NA
RP11-687F6.5	1.417972455	3.13E-06	NA	NA	NA
RP11-212E4.1	1.416457675	8.81E-05	NA	NA	NA
RP11-490O24.2	1.416420086	0.025470609	NA	NA	NA
AC007743.1	1.415157545	8.31E-08	NA	NA	NA
RP11-7O11.3	1.414238707	5.07E-12	NA	NA	NA
LINC00967	1.413761141	0.00830644	long intergenic non-protein coding RNA 967	NA	NA
TMEM220-AS1	-1.412547556	2.77E-16	TMEM220 antisense RNA 1	NA	NA
RP11-393N21.2	-1.412341997	2.42E-05	NA	NA	NA
AP000472.3	-1.412214374	9.59E-05	NA	NA	NA
RP4-753F5.1	1.412159996	0.000296974	NA	NA	NA
RP11-545A16.4	1.411213146	0.006335166	NA	NA	NA
RP4-597N16.4	1.411021846	2.01E-07	NA	NA	NA
RP11-703M24.5	1.410987988	0.045087558	NA	NA	NA
KB-226F1.2	1.410930037	3.64E-08	NA	NA	NA
AC074212.5	1.410239517	2.23E-16	NA	NA	NA
RP3-395M20.7	1.410154717	1.32E-06	NA	NA	NA
RP3-467K16.2	1.409475649	0.009509228	NA	NA	NA
RP11-800A3.4	1.408021657	9.04E-11	NA	NA	NA
RP11-351J23.1	1.40750437	5.00E-09	NA	NA	NA
BVES-AS1	1.407221954	0.002866333	BVES antisense RNA 1	C6orf112	bA99L11.2
RP13-714J12.1	1.406972153	0.000729329	NA	NA	NA
AD000684.2	1.40628863	1.30E-13	NA	NA	NA
RP11-1006G14.1	1.406098852	0.000237352	NA	NA	NA
RP11-167N4.2	1.405606053	0.003057412	NA	NA	NA
RP11-439M11.1	1.405601496	0.005047559	NA	NA	NA
RP11-127B20.3	1.405597028	5.89E-15	NA	NA	NA
RP11-134N1.2	1.405489485	0.001990191	NA	NA	NA
AC010127.3	1.405367303	0.002303598	NA	NA	NA
STEAP3-AS1	-1.404459631	1.07E-10	STEAP3 antisense RNA 1	NA	NA
FAM225B	1.404396225	0.000226528	family with sequence similarity 225 member B (non-protein coding)	C9orf110;NCRNA00256B;LINC00256B	NA
RP11-622C24.2	1.40401956	3.16E-05	NA	NA	NA
RP11-3L21.2	1.403846662	0.012992765	NA	NA	NA
CTD-2587H19.3	1.40323825	0.000191805	NA	NA	NA
RP11-243M5.3	1.402808245	0.007229711	NA	NA	NA
RP11-429J17.2	1.401983804	4.52E-13	NA	NA	NA
CCDC13-AS1	1.401338162	1.11E-06	CCDC13 antisense RNA 1	NA	NA
RP11-440L14.4	1.401236422	8.11E-08	NA	NA	NA
C9orf163	1.400295402	9.58E-14	chromosome 9 open reading frame 163	NA	FLJ36779
RP11-843B15.4	1.399632368	0.000253681	NA	NA	NA
RP11-235C23.6	1.399463243	0.002891055	NA	NA	NA
RP11-626G11.4	1.399013236	1.28E-05	NA	NA	NA
HULC	1.398774551	3.83E-08	hepatocellular carcinoma up-regulated long non-coding RNA	NA	NCRNA00078;LINC00078;HCCAT1
AC005329.7	1.397617102	5.28E-07	NA	NA	NA
RP11-505E24.2	1.396808903	0.002601796	NA	NA	NA
RP11-856M7.1	1.396366284	0.002993753	NA	NA	NA
RP11-102M11.2	1.39634017	0.000490674	NA	NA	NA
RP11-195M16.3	1.396280039	0.007253875	NA	NA	NA
CTD-2527I21.4	-1.396126029	0.001426065	NA	NA	NA
RP11-322E11.5	1.395920188	6.69E-09	NA	NA	NA
RP11-321P16.1	-1.395465991	0.00099886	NA	NA	NA
RP11-513G11.3	-1.395385351	4.85E-07	NA	NA	NA
B4GALT1-AS1	-1.394672256	1.64E-17	B4GALT1 antisense RNA 1	NA	NA
RP11-661A12.12	1.394636356	1.37E-06	NA	NA	NA
RP11-542K23.7	1.39462583	0.007238747	NA	NA	NA
AC068535.3	-1.394503632	0.000398897	NA	NA	NA
CH507-42P11.6	1.39443444	0.001216027	NA	NA	NA
RP11-641J8.1	1.394425512	3.02E-05	NA	NA	NA
MIR600HG	1.394317186	4.23E-16	MIR600 host gene	C9orf45;NCRNA00287	GL012;FLJ22161
CTD-2621I17.3	1.394035453	9.79E-10	NA	NA	NA
AC098820.2	-1.393802296	0.000196546	NA	NA	NA
AF064860.7	-1.39310659	0.026891179	NA	NA	NA
RP5-1050E16.2	1.392737431	0.003608092	NA	NA	NA
AC006486.10	1.392520828	1.32E-13	NA	NA	NA
RP11-455I9.1	1.391967794	1.69E-07	NA	NA	NA
MIR194-2HG	1.391928182	1.33E-15	MIR194-2 host gene	NA	NA
RP5-1142J19.1	1.391560519	0.004059208	NA	NA	NA
RP11-295D4.1	1.391480364	1.16E-12	NA	NA	NA
RP3-417L20.4	1.390318528	0.033510554	NA	NA	NA
CTD-2331H12.7	1.389806529	0.000542207	NA	NA	NA
RP11-553A10.1	1.389742766	6.62E-06	NA	NA	NA
LINC00567	1.389502541	0.018239359	long intergenic non-protein coding RNA 567	NA	NA
CTD-2336H13.2	1.388580511	0.046201747	NA	NA	NA
CCDC144NL-AS1	1.388547693	1.90E-06	CCDC144NL antisense RNA 1	NA	NA
RP4-738P15.6	1.388131022	0.000136993	NA	NA	NA
AC068831.16	1.386829667	0.001561927	NA	NA	NA
LINC00261	-1.38586917	6.30E-18	long intergenic non-protein coding RNA 261	C20orf56;NCRNA00261	bA216C10.1;HCCDR1;TCONS_00027846;ALIEN;DEANR1;onco-lncRNA-17
RP11-473M20.16	1.385745002	2.91E-11	NA	NA	NA
LINC01460	1.385628006	0.001860096	long intergenic non-protein coding RNA 1460	NA	NA
RP11-817I4.2	1.384999549	1.78E-08	NA	NA	NA
RP11-179B2.2	1.384679909	1.62E-12	NA	NA	NA
RP11-227D13.5	1.38458412	0.000363356	NA	NA	NA
RP11-120K24.4	1.384507234	0.019455615	NA	NA	NA
RP11-944C7.1	1.383957809	1.25E-08	NA	NA	NA
RP11-802D6.1	1.383581591	2.29E-06	NA	NA	NA
LINC00887	1.382326488	1.05E-05	long intergenic non-protein coding RNA 887	NA	linc-ATP13A4-8
FAM85B	-1.382251825	7.43E-06	family with sequence similarity 85 member B	NA	NA
RP11-59D5__B.2	1.382142822	5.19E-06	NA	NA	NA
RP11-532L16.3	1.381644195	0.000925548	NA	NA	NA
CTD-2540B15.9	1.381367143	1.24E-07	NA	NA	NA
RP11-696F12.1	1.381255686	0.04446538	NA	NA	NA
RP11-752G15.8	1.380857287	9.81E-06	NA	NA	NA
RP5-1050E16.1	1.380807773	0.009815763	NA	NA	NA
RP11-496H1.2	1.380680069	1.13E-06	NA	NA	NA
RP6-109B7.2	1.380465547	2.30E-07	NA	NA	NA
LINC01416	1.380355217	0.04588531	long intergenic non-protein coding RNA 1416	NA	NA
RP11-1E4.1	1.3798728	0.000163356	NA	NA	NA
RP11-334C17.3	1.379402237	9.78E-15	NA	NA	NA
RP11-567J20.2	-1.379386114	3.21E-05	NA	NA	NA
RP11-365P13.5	1.378731473	1.77E-08	NA	NA	NA
RP11-705O24.1	1.378636681	0.0248611	NA	NA	NA
LINC01358	1.378425525	0.004743312	long intergenic non-protein coding RNA 1358	NA	NA
RP11-358N2.2	1.378347233	2.40E-09	NA	NA	NA
RP11-380L11.4	1.378121005	1.12E-10	NA	NA	NA
RP11-120D5.1	1.377305211	3.28E-12	NA	NA	NA
LINC01594	1.375320736	0.009552017	long intergenic non-protein coding RNA 1594	NA	TCONS_l2_00015893
RP11-109I13.2	1.374839969	0.005090433	NA	NA	NA
RP11-128N14.5	1.37469934	0.000144372	NA	NA	NA
RP11-509J21.4	1.374557648	0.000899023	NA	NA	NA
RP11-504P24.9	1.373606338	7.31E-06	NA	NA	NA
AC073072.5	1.373412249	0.002733469	NA	NA	NA
LINC00399	-1.372821741	2.58E-05	long intergenic non-protein coding RNA 399	NA	TCONS_00021596
RP11-6D1.3	1.372664359	0.001423679	NA	NA	NA
RP11-528A4.2	1.372627624	8.77E-05	NA	NA	NA
HOXA-AS2	1.372436968	1.02E-08	HOXA cluster antisense RNA 2	NA	HOXA3as
AC020571.3	1.372190925	7.50E-05	NA	NA	NA
AC114730.7	1.371474257	0.000181138	NA	NA	NA
RP11-449J21.3	1.371339211	2.90E-11	NA	NA	NA
RP11-93H12.4	1.371313568	0.018318294	NA	NA	NA
RP11-863P13.2	-1.370532159	0.000212023	NA	NA	NA
RP11-254A24.2	-1.370369551	0.007442601	NA	NA	NA
RP11-295I5.4	1.370050205	0.000193305	NA	NA	NA
RP4-635E18.7	1.370009874	5.28E-09	NA	NA	NA
RP11-394B2.5	1.369972755	4.30E-06	NA	NA	NA
FAM182A	1.369891199	0.001843267	family with sequence similarity 182 member A	C20orf91	bB329D4.1;C20orf91A
RP11-542B15.1	1.369597593	0.009436162	NA	NA	NA
AC004076.5	1.369557944	1.90E-12	NA	NA	NA
RP11-401P9.5	1.369335046	1.58E-06	NA	NA	NA
CTD-3131K8.3	1.369102551	4.63E-07	NA	NA	NA
RP11-503C24.2	-1.36853143	0.008800567	NA	NA	NA
RP11-968A15.8	1.36828821	0.000257239	NA	NA	NA
RHOXF1-AS1	1.367256728	1.99E-05	RHOXF1 antisense RNA 1	NA	NA
LINC00551	-1.36711814	0.007459333	long intergenic non-protein coding RNA 551	NA	NA
ARHGEF38-IT1	1.36710782	0.027070918	ARHGEF38 intronic transcript 1	NA	NA
RP11-151A6.4	1.366619927	8.00E-07	NA	NA	NA
AC073641.2	1.366270394	0.000186404	NA	NA	NA
SNHG6	1.3657659	6.72E-14	small nucleolar RNA host gene 6	NA	U87HG;HBII-276HG;NCRNA00058
AP001046.5	-1.365725225	3.56E-13	NA	NA	NA
RP5-1057I20.6	1.365647391	0.001319275	NA	NA	NA
RP4-616B8.6	1.365631584	7.04E-05	NA	NA	NA
LINC01315	1.365224649	1.69E-10	long intergenic non-protein coding RNA 1315	NA	lnc-C22orf32-1
AC004791.2	1.364306503	0.036957335	NA	NA	NA
CTC-297N7.9	-1.363982169	1.25E-13	NA	NA	NA
RP11-297M9.1	-1.363831896	0.005312435	NA	NA	NA
RP11-332H18.7	1.363689997	0.003223198	NA	NA	NA
RP4-751H13.7	1.363572098	1.74E-06	NA	NA	NA
RP4-568F9.6	1.363252816	0.021940515	NA	NA	NA
RP11-736N17.10	1.363088953	3.94E-11	NA	NA	NA
RP11-618L22.1	1.362495154	0.000748754	NA	NA	NA
AC068580.5	1.362294683	8.56E-10	NA	NA	NA
LINC01204	1.362260536	0.03235921	long intergenic non-protein coding RNA 1204	NA	NA
AC087491.2	1.36172777	0.007037805	NA	NA	NA
OXCT1-AS1	1.361656979	0.001981621	OXCT1 antisense RNA 1	NA	NA
RP11-499O7.7	1.360407413	4.74E-09	NA	NA	NA
RP11-1069G10.1	-1.359405865	2.04E-07	NA	NA	NA
RP11-649A18.4	1.358955448	0.000167616	NA	NA	NA
RP11-255M2.3	-1.358518774	0.010802714	NA	NA	NA
RP11-497H17.1	1.358356983	8.84E-06	NA	NA	NA
CCDC18-AS1	1.357460949	6.90E-24	CCDC18 antisense RNA 1	NA	ENST00000440778.1
AC129492.6	1.357350361	0.001796766	NA	NA	NA
LINC01004	1.356927822	2.79E-20	long intergenic non-protein coding RNA 1004	NA	NA
CTD-2349P21.12	1.354841612	2.95E-07	NA	NA	NA
RP11-388K12.1	1.353796762	0.014342112	NA	NA	NA
CTD-2334D19.1	1.35336977	0.000229064	NA	NA	NA
RP5-1120P11.3	1.35143198	0.019386742	NA	NA	NA
RP11-426C22.7	-1.350750384	6.48E-05	NA	NA	NA
RP11-24M17.4	1.349220792	2.74E-07	NA	NA	NA
XXbac-B135H6.15	1.348722984	6.67E-10	NA	NA	NA
RP11-20G13.2	1.348001699	0.004750578	NA	NA	NA
CTC-429L19.3	1.347865368	5.24E-08	NA	NA	NA
RP11-398C13.6	1.346044869	1.69E-19	NA	NA	NA
RP11-432J22.2	1.345918563	4.52E-13	NA	NA	NA
LINC01372	1.34587953	5.29E-13	long intergenic non-protein coding RNA 1372	NA	NA
CITF22-92A6.2	1.345443526	0.006662164	NA	NA	NA
RP11-335L23.4	-1.345394852	1.08E-07	NA	NA	NA
RP11-295H24.4	1.345330698	5.43E-19	NA	NA	NA
LL0XNC01-7P3.1	1.345159304	1.22E-20	NA	NA	NA
RP11-454K7.3	1.344313111	1.05E-06	NA	NA	NA
RP11-119D9.1	-1.3442131	1.90E-05	NA	NA	NA
RP1-80N2.3	1.34371513	5.17E-14	NA	NA	NA
RP11-93I21.3	1.343384848	0.000502741	NA	NA	NA
[truncated: 1,047 more rows]
